# Supplementary material for: Childhood Socioeconomic Status and Adult Subjective Wellbeing: The Role of Hope and Sense of Control
Source: Front Psychol. 2022 Jul 4;13:879132. doi: 10.3389/fpsyg.2022.879132 (PMC9289537; doi:10.3389/fpsyg.2022.879132)
Supplement: Supplementary file 1 [file Table_1.XLS]

## Sheet: Sheet1
id	gender	minzu	age	famsize	incomeyear	edu	incofrom1	incofrom2	incofrom3	povertyfam	povertyyear	reason1	reason2	outpoverty	outpoveryear	delay01	delay02	hope01	hope02	hope03	hope04	hope05	hope06	csec01	csec02	csec03	csec04	ghq01	ghq02	ghq03	ghq04	ghq05	ghq06	ghq07	ghq08	ghq09	ghq10	ghq11	ghq12	swbpast	swbnow	swbfuture	control01	control02	control03	mpa01	mpa02	mpa03	mpa04
001	0	0	53	4	60000	1	1	3		0						4	4	8	8	8	6	6	2	1	1	7	1	3	3	4	3	3	4	1	3	3	3	1	3	3	5	8	2	3	3	3	5	5	3
002	0	1	49	6	40000	1	3			0						1	1	6	5	3	5	5	5	1	1	1	1	3	3	3	1	4	3	2	3	4	4	4	4	2	3	5	4	4	3	3	4	5	4
003	1	0	48	3	40000	3	2			0						6	6	8	8	8	5	7	7	1	1	1	6	1	2	1	3	4	4	4	4	4	3	1	1	4	5	5	1	5	1	5	5	5	5
004	1	0	50	3	100000	4	2			0						1	1	8	7	7	7	7	7	1	1	1	1	3	3	4	3	2	4	2	4	4	2	3	1	5	8	9	1	4	1	4	4	4	5
005	0	1	52	3	50000	1	1	3		0						7	6	8	8	7	7	7	7	2	8	6	8	2	4	4	4	4	4	2	3	4	2	1	1	10	9	9	2	4	4	5	5	5	5
006	0	1	61	6	60000	1	2			0						7	3	6	2	6	3	2	2	2	2	2	2	3	2	3	4	4	4	3	2	2	4	2	2	8	5	2	4	3	3	3	5	5	3
007	0	0	33	7	70000	3	2			0						7	7	5	6	5	3	5	4	2	2	1	5	1	1	3	3	3	3	4	4	4	2	1	3	10	8	10	2	4	2	3	3	3	3
008	1	1	37	6	40000	2	2	3		0						6	6	7	7	5	7	7	7	2	3	4	7	1	3	4	4	4	4	3	4	4	3	3	3	3	5	5	4	5	4	5	5	5	4
009	1	0	58	8	50000	3	2	3		0						5	5	5	2	5	7	6	7	2	6	2	8	3	3	4	4	4	4	2	4	4	3	1	2	3	7	7	5	4	4	3	5	1	4
010	1	1	52	3	30000	1	2			0						2	1	3	7	7	7	8	8	1	2	4	8	1	1	4	3	4	4	3	4	4	1	1	1	10	10	10	1	5	4	5	2	1	4
011	0	1	27	6	30000	4	3			0						4	4	7	7	7	4	4	8	1	1	4	1	1	2	4	2	2	3	2	3	2	4	2	2	5	7	7	3	4	3	4	3	4	4
012	1	1	34	3	200000	2	2			0						2	2	7	8	3	7	7	6	1	1	1	1	3	4	4	3	4	4	2	4	4	3	3	3	1	8	10	2	3	3	4	4	4	4
013	0	0	42	4	100000	2	2			0						6	6	7	7	7	6	3	3	1	1	1	6	2	3	4	4	4	4	2	4	4	3	1	1	6	8	9	2	5	3	4	4	4	5
014	0	1	41	6	150000	2	2			0						5	1	5	8	3	7	2	8	1	1	2	1	2	3	3	4	4	4	3	4	4	3	2	2	5	6	8	3	3	4	4	3	1	5
015	0	1	25	5	20000	3	2			0						7	1	7	8	6	3	6	6	1	2	5	2	3	3	3	3	4	4	2	4	4	3	3	2	5	8	9	3	2	4	4	4	4	3
016	0	1	36	6	60000	3	2			0						5	3	6	3	7	3	3	4	3	2	5	7	3	2	4	4	4	3	2	4	4	2	1	1	2	5	7	2	4	4	4	3	4	4
017	0	1	21	6	120000	4	1	3		0						5	5	8	8	8	6	7	6	7	4	4	8	2	2	4	4	4	3	2	4	4	3	4	3	3	5	7	2	4	3	5	5	4	5
018	1	0	46	4	40000	1	2			0						7	7	7	4	7	3	3	5	1	1	6	4	1	1	3	4	4	4	4	4	4	1	1	1	8	10	5	1	5	3	3	5	5	4
019	1	0	52	3	50000	3	3			0						7	6	6	7	7	6	6	7	2	6	6	2	1	2	4	4	4	4	2	4	4	2	2	1	5	7	9	4	4	2	3	5	3	4
020	1	1	44	3	180000	3	2			0						2	2	8	8	8	1	8	1	1	1	1	9	2	4	4	3	4	4	1	3	4	2	2	2	2	5	7	3	4	4	4	3	5	5
021	1	0	57	5	100000	1	3			0						2	2	7	6	2	5	2	2	1	1	2	1	2	3	4	2	4	4	2	3	4	2	1	1	1	5	6	3	4	3	2	3	4	5
022	0	0	31	5	80000	2	10			0						1	1	7	6	7	3	6	7	2	2	3	1	1	1	4	3	4	4	1	4	4	2	1	2	5	8	9	1	4	3	4	5	2	5
023	1	0	61	3	30000	2	1			0						2	4	7	2	7	7	7	7	2	6	7	3	1	1	2	2	4	4	1	4	3	2	1	4	8	8	8	1	1	5	4	4	1	1
024	0	1	42	4	70000	1	2			0						7	2	5	6	3	6	4	2	1	1	3	5	3	2	4	4	4	3	2	3	4	2	3	1	2	4	6	3	4	5	4	5	3	4
025	1	1	58	3	300000	3	2	3		0						1	1	7	2	7	8	7	8	2	3	3	3	1	1	4	4	4	3	1	4	4	1	1	1	5	5	5	1	5	4	5	5	3	5
026	0	0	43	3	100000	3	2			0						1	1	7	7	7	6	7	2	2	5	8	3	1	4	4	4	4	3	1	4	3	1	1	1	5	6	8	2	3	5	5	5	4	5
027	0	1	64	5	10000	1	3			0						7	7	2	2	2	5	8	8	1	1	5	1	3	4	3	2	3	3	4	2	2	3	1	1	0	2	2	1	1	1	2	5	5	5
028	1	1	65	5	50000	1	3			0						1	1	8	8	8	8	8	7	1	3	2	3	1	2	4	4	4	4	2	4	4	2	1	1	6	6	8	1	4	2	5	5	3	5
029	0	0	38	5	40000	2	10			0						3	3	2	6	6	6	6	6	1	1	1	1	3	4	4	3	4	4	2	3	3	3	2	2	1	5	7	2	4	3	4	4	4	4
030	0	1	35	4	30000	2	1	3		0						2	2	3	8	3	3	2	2	2	1	2	3	3	4	4	4	4	4	3	4	4	2	1	1	5	7	10	3	3	5	5	5	5	4
031	0	1	38	6	20000	2	3			0						2	2	6	6	5	1	6	5	1	7	6	7	3	4	3	3	4	4	3	3	4	2	2	1	4	6	8	3	3	4	5	5	5	5
032	0	1	31	4	30000	3	3			0						4	4	6	6	6	1	6	3	9	7	9	9	2	3	3	4	4	3	2	3	3	3	3	2	2	4	9	2	4	3	3	3	4	4
033	0	1	33	3	35000	3	3			0						4	4	6	5	6	1	5	2	9	7	9	9	3	3	2	3	4	3	3	3	3	3	3	2	3	2	6	2	4	3	3	3	4	4
034	0	0	50	3	20000	1	2			0						6	2	7	7	8	6	7	7	1	1	7	7	3	3	4	3	4	3	4	4	4	3	3	3	4	6	8	4	3	4	4	4	5	5
035	0	1	28	3	50000	3	3			0						1	1	3	6	7	4	8	1	2	1	1	1	1	1	4	3	3	4	3	4	4	2	3	3	0	3	6	2	4	4	3	3	3	3
036	1	1	49	5	100000	3	2			0						6	4	4	6	1	1	4	3	1	1	7	1	4	4	3	3	4	3	3	3	2	3	3	3	5	3	1	4	3	4	4	5	4	2
037	0	1	56	6	150000	3	2			0						7	2	6	7	5	7	6	7	2	1	1	1	4	4	4	3	4	4	4	4	4	3	1	1	3	5	8	4	4	4	5	5	5	5
038	1	1	55	6	100000	2	2			0						7	2	6	7	5	7	5	7	2	1	1	1	2	3	4	3	4	4	4	4	4	3	1	1	3	5	8	3	4	4	5	5	5	5
039	0	1	37	6	10000	2	2			0						2	2	7	8	3	1	6	1	1	1	1	1	4	4	4	1	3	3	2	3	3	3	1	1	1	1	3	4	3	4	4	4	4	4
040	0	1	30	5	20000	2	2			0						6	6	7	8	3	6	1	5	1	1	6	1	4	4	4	2	3	3	3	4	3	2	2	2	1	1	3	4	4	4	5	5	5	5
041	0	0	29	4	200000	3	2			0						4	4	7	8	8	3	7	7	6	5	8	1	3	4	4	4	4	4	3	4	4	3	3	3	4	8	10	4	3	5	5	5	5	5
042	1	1	60	3	40000	2	7			0						2	2	7	7	8	6	7	7	1	1	7	7	3	3	3	4	3	3	3	4	4	3	3	3	4	6	8	4	3	4	4	4	5	5
043	1	0	64	6	10000	1	1			0						4	4	1	1	1	2	1	8	1	1	7	1	4	1	2	4	4	4	3	4	4	1	1	1	5	5	5	5	5	5	5	5	5	5
044	1	1	28	5	20000	4	1			0						1	1	8	8	8	8	8	6	1	1	1	1	3	3	4	3	4	4	1	4	4	2	1	1	2	5	8	1	4	4	5	5	5	5
045	1	1	57	3	40000	3	2			0						6	6	8	5	5	7	4	5	1	1	7	4	3	2	4	4	4	3	2	3	4	3	1	1	5	7	8	5	4	5	4	2	2	5
046	0	1	42	3	50000	4	3			0						3	3	6	2	6	5	5	7	7	8	7	7	3	4	3	4	4	4	1	4	4	3	1	3	8	9	10	4	2	5	5	5	3	4
047	0	0	30	6	40000	3	3			0						5	4	6	6	4	1	6	3	1	1	4	2	2	3	3	3	3	3	3	3	3	3	3	3	7	7	9	3	3	3	3	4	4	4
048	0	1	28	3	50000	3	3			0						1	1	3	6	7	4	8	1	2	1	1	1	1	1	4	3	3	4	3	4	4	2	3	3	0	3	6	3	4	4	3	3	3	3
049	0	1	33	4	40000	2	3			0						7	7	3	6	5	8	1	6	1	1	1	1	4	4	3	2	3	4	3	3	2	3	3	3	5	7	10	3	3	3	3	2	5	2
050	1	1	30	5	100000	3	3			0						7	1	6	8	6	6	7	6	7	1	8	7	4	4	4	3	4	4	1	3	4	3	3	2	4	5	7	4	3	3	5	3	3	5
051	0	1	34	4	10000	2	2			0						2	2	8	5	5	1	5	1	1	1	8	1	4	4	3	4	3	4	3	4	3	3	3	3	5	8	10	4	4	5	3	5	4	5
052	1	1	45	3	30000	1	2			0						7	7	8	8	8	7	8	8	1	9	1	1	1	1	4	4	4	4	1	4	4	1	1	1	8	10	10	1	5	3	5	5	5	5
053	1	0	37	3	20000	2	2			0						4	4	7	5	4	5	5	4	1	1	1	1	2	3	2	3	4	4	1	4	3	2	1	1	7	5	8	3	4	3	3	5	5	4
054	1	0	42	6	100000	2	2			0						7	7	8	8	8	7	8	7	7	7	7	7	3	4	4	4	4	4	1	4	4	3	1	1	5	6	7	4	5	5	4	5	5	5
055	0	1	28	3	70000	4	2	3		0						2	2	5	5	5	4	6	4	2	1	2	2	3	3	3	3	3	3	2	3	4	3	2	2	6	7	8	2	4	2	4	5	4	4
056	1	0	54	6	40000	3	1	3		0						1	7	5	1	1	5	1	6	1	1	1	1	2	4	3	4	3	3	4	3	4	3	1	1	7	5	6	4	5	5	5	5	5	5
057	0	0	63	6	30000	2	1	3		0						7	1	7	7	6	8	5	6	7	7	8	7	3	4	4	4	4	3	4	4	4	2	1	1	4	10	10	4	5	4	5	5	5	5
058	0	0	27	6	50000	3	1	3		0						7	7	8	7	6	6	6	6	1	1	1	1	2	4	4	4	4	4	1	4	4	3	1	1	5	5	8	4	4	5	5	5	5	5
059	1	1	64	5	7000	2	1			0						4	4	2	2	2	6	2	2	1	2	4	1	3	2	3	1	4	3	1	3	2	3	3	2	5	5	7	2	3	3	3	5	5	5
060	1	1	54	3	30000	3	2			0						7	7	8	6	8	2	3	7	1	7	7	1	1	2	4	4	4	4	1	3	4	2	3	1	5	6	7	1	5	4	3	3	5	4
061	1	0	56	3	6000	1	1			0						7	7	6	5	5	4	4	2	2	1	1	1	2	3	4	4	3	4	3	4	4	2	2	2	3	6	7	4	3	3	5	5	5	3
062	1	0	60	3	15000	2	1			0						7	7	8	8	8	8	8	8	1	7	1	1	3	3	4	1	4	4	1	4	4	1	1	1	6	8	8	1	4	3	4	3	4	4
063	0	0	60	6	5000	1	10			0						6	6	4	6	2	1	2	1	1	1	2	1	3	4	2	3	2	1	4	3	2	3	3	4	3	6	8	4	2	5	3	1	1	4
064	0	0	46	4	20000	2	1	9		0						6	2	7	6	4	7	7	2	8	7	8	8	3	3	4	4	4	4	2	4	4	2	2	2	5	8	10	2	4	2	5	5	5	5
065	1	1	45	4	100000	1	1			0						2	1	6	7	6	6	6	6	1	1	1	1	4	4	4	4	4	4	3	3	3	4	2	2	1	3	7	4	2	2	5	5	4	3
066	1	1	56	6	80000	3	8			0						4	4	7	7	7	7	7	5	1	1	5	1	3	4	4	1	4	4	1	3	4	3	1	3	5	5	5	4	4	3	4	4	4	3
067	1	0	57	6	200000	4	3			0						6	2	5	5	5	5	6	5	1	9	6	4	3	3	4	4	4	4	1	4	4	3	1	1	5	9	10	2	4	5	5	5	5	5
068	0	0	55	5	10000	1	1			0						6	6	5	5	6	4	5	1	1	1	2	4	3	3	4	3	4	4	3	3	3	3	2	3	1	5	5	2	4	3	4	4	5	4
069	0	1	42	3	50000	2	1			0						4	4	6	7	7	4	3	7	1	1	5	7	3	3	3	3	2	4	3	3	3	3	3	2	3	5	8	3	3	3	4	4	3	4
070	0	0	30	5	70000	2	2			0						6	2	5	3	6	2	5	5	1	1	7	7	3	3	4	3	4	4	3	4	4	3	3	3	8	6	9	4	5	4	5	5	5	5
071	0	1	49	3	10000	2	10			0						2	2	5	6	5	1	2	5	1	1	3	1	4	4	4	2	4	2	3	4	4	2	1	1	1	5	8	4	2	4	4	5	5	5
072	1	1	43	3	50000	1	10			0						6	4	7	8	6	1	6	6	3	9	9	9	4	4	3	1	3	2	4	3	3	4	4	3	3	7	9	4	3	3	3	3	4	5
073	0	0	47	6	10000	1	1			0						6	6	7	7	7	1	5	3	4	6	1	6	3	4	3	4	3	3	4	4	4	3	1	2	0	5	10	3	3	2	3	4	5	5
074	1	1	60	5	30000	2	1	3		0						6	6	2	2	2	3	3	2	7	1	2	7	3	2	4	2	4	4	2	3	3	3	3	4	6	8	9	4	2	3	3	2	3	1
075	0	0	34	7	10000	2	10			0						2	2	4	8	8	1	1	1	1	1	1	1	2	4	4	4	4	4	3	4	3	3	3	1	1	2	3	3	5	3	5	1	4	4
076	0	1	23	6	30000	2	3			0						6	6	7	4	6	6	5	4	1	1	1	1	4	3	4	3	4	3	3	3	3	2	2	1	0	5	8	2	4	4	4	4	3	5
077	0	1	33	3	80000	3	2			0						4	2	7	7	5	6	5	7	3	2	4	8	3	3	4	3	4	4	3	4	4	3	1	1	3	5	7	4	4	3	5	5	5	5
078	0	1	39	3	100000	3	2			0						2	2	7	8	6	3	6	7	3	3	4	8	3	4	3	4	4	3	1	4	4	3	1	1	4	7	8	4	4	4	5	5	5	5
079	0	1	37	4	20000	2	1			0						6	6	5	6	6	6	5	5	1	1	1	1	3	3	4	4	4	3	3	3	3	3	3	2	2	5	8	3	3	4	4	4	3	4
080	0	1	53	3	8000	1	10			0						6	4	5	6	6	6	6	5	2	2	2	1	3	3	2	3	3	3	4	4	4	3	3	4	2	5	7	3	3	4	5	4	4	5
081	1	0	50	4	30000	2	2			0						4	2	3	5	3	4	2	7	1	1	1	2	3	3	4	4	3	3	2	3	4	3	2	2	5	6	7	4	4	3	4	5	4	5
082	0	0	35	3	30000	1	10			0						1	1	7	7	5	1	5	5	1	1	1	1	3	4	4	3	4	3	1	3	3	3	2	3	5	7	10	3	3	3	4	4	4	3
083	0	1	38	5	100000	2	2			0						7	7	8	8	8	7	8	7	3	8	3	7	2	2	4	3	3	3	2	4	4	3	2	1	6	8	10	2	4	2	4	4	5	5
084	1	0	27	4	40000	2	2			0						3	3	8	5	6	6	5	6	2	7	3	3	2	3	4	3	4	4	2	4	4	2	1	1	3	5	8	3	4	3	4	4	4	4
085	0	1	50	5	40000	1	2			0						7	2	6	3	7	7	2	2	1	1	2	2	3	2	4	3	4	4	2	4	4	3	2	3	1	5	8	2	2	3	4	5	4	5
086	0	1	44	4	60000	1	2			0						1	1	5	5	5	5	5	5	1	8	2	4	3	3	3	3	4	4	3	4	4	2	1	3	3	5	5	3	4	3	4	5	4	4
087	0	1	38	3	25000	1	3			0						1	1	8	8	6	4	8	6	1	1	2	2	3	3	3	2	3	4	1	4	3	3	1	4	3	3	5	2	5	2	5	5	5	5
088	1	0	24	4	4000	3	10			0						4	4	8	8	8	3	8	8	5	5	5	3	1	1	2	3	2	2	3	4	2	1	2	1	1	5	10	2	3	2	3	3	5	3
089	1	1	24	3	80000	4	2	3		0						5	5	7	8	6	3	6	3	2	1	4	6	3	4	4	4	4	3	1	3	4	3	1	1	5	7	9	2	4	2	4	5	3	5
090	1	1	39	4	30000	4	2	3		0						3	2	3	7	6	3	3	3	4	8	3	3	3	3	3	4	4	3	2	4	4	2	1	1	5	6	9	2	4	2	4	5	4	5
091	0	0	50	6	20000	1	1			0						6	6	5	5	6	3	6	5	1	1	1	1	1	4	4	3	4	3	3	4	3	2	3	2	6	8	8	4	4	3	4	4	3	2
092	0	0	29	6	50000	3	3			0						6	2	8	6	6	4	5	4	7	1	1	7	3	4	3	3	3	3	3	3	3	3	3	2	9	6	9	4	4	4	4	5	5	5
093	1	0	54	4	100000	4	3			0						1	1	7	6	6	6	1	5	1	7	6	1	2	3	4	4	4	4	2	4	4	2	1	1	7	8	9	1	5	4	4	5	1	5
094	0	0	20	4	20000	4	10			0						4	3	7	2	7	2	7	2	2	2	2	1	1	2	4	4	4	4	2	4	4	2	2	1	4	5	7	3	3	4	5	5	5	4
095	0	1	62	2	0	1	10			0						6	6	2	4	2	7	3	7	1	1	2	2	4	2	3	2	2	2	3	4	4	3	4	2	3	5	7	4	2	2	5	5	3	4
096	0	1	56	3	20000	2	1	2		0						1	7	7	7	7	8	7	7	1	1	8	6	4	4	4	4	4	4	1	4	4	1	1	1	5	8	10	3	2	3	5	5	5	4
097	0	1	26	3	20000	3	3			0						7	7	7	8	7	1	6	6	9	9	9	9	4	4	3	4	4	3	3	4	4	2	1	1	5	6	10	4	2	5	5	5	5	5
098	0	1	42	5	10000	1	3			0						6	6	8	8	8	6	5	5	1	1	1	6	2	3	2	3	2	3	3	3	2	2	4	3	6	5	10	4	5	5	3	4	3	3
099	0	0	32	6	80000	3	3			0						6	6	3	5	7	5	3	5	4	4	6	4	2	1	4	3	3	4	2	4	4	1	1	1	5	8	10	2	4	2	4	4	4	4
100	1	1	65	5	30000	1	1	3		0						1	1	7	4	2	2	2	2	1	1	1	8	3	1	3	1	3	4	2	4	3	3	2	4	1	5	2	2	4	5	5	5	4	2
101	1	0	28	4	80000	3	2			0						5	5	8	8	3	1	3	1	6	1	7	1	4	4	2	3	4	4	4	3	3	4	4	4	2	4	8	4	3	4	4	4	4	4
102	0	1	44	5	20000	1	10			0						4	4	7	8	7	7	7	7	8	1	6	8	2	2	2	1	3	3	1	4	4	2	1	1	6	8	10	3	3	4	3	3	4	4
103	1	0	48	3	100000	1	2	3		0						1	1	8	4	8	8	7	8	2	2	5	7	3	1	4	4	4	4	1	4	4	2	1	4	5	6	7	1	5	2	5	5	5	5
104	0	1	59	2	3000	2	1			0						7	4	7	4	1	2	7	1	1	1	1	1	4	4	3	1	4	4	1	4	4	3	1	4	0	0	5	5	3	5	5	5	5	2
105	1	1	21	3	150000	4	3			0						5	5	8	8	8	7	7	7	8	8	8	8	1	1	3	3	3	3	2	4	4	3	1	2	0	5	8	2	4	4	5	5	4	4
106	1	0	58	6	100000	3	2			0						7	7	8	7	7	6	7	7	1	1	1	1	1	1	2	2	4	4	1	4	4	1	1	1	6	7	8	2	4	5	5	5	5	5
107	1	1	62	2	3000	2	9			0						4	4	5	5	3	5	1	5	1	6	1	6	4	3	3	2	3	2	4	4	3	3	4	4	5	5	9	3	3	3	3	3	3	3
108	1	0	42	4	50000	2	2			0						7	2	7	8	7	6	2	2	2	1	1	1	4	4	4	3	3	4	1	3	2	3	2	3	5	5	8	4	4	4	4	5	5	5
109	1	1	63	5	50000	2	1			0						6	6	1	1	1	1	1	1	1	1	9	1	1	4	4	4	4	4	1	4	4	1	2	1	5	8	4	4	4	2	4	4	4	4
110	0	0	58	8	10000	1	1	8		0						7	7	6	7	1	8	1	8	1	1	1	1	4	4	1	1	1	1	4	1	3	4	4	3	1	4	5	5	4	4	5	5	5	1
111	0	1	58	6	80000	1	3			0						7	6	5	3	6	7	3	2	1	1	5	6	3	4	3	4	3	3	2	4	4	3	3	2	9	9	8	4	3	4	5	5	5	5
112	0	0	60	6	20000	1	3			0						2	2	4	2	7	7	4	7	1	1	6	4	4	4	4	4	3	4	2	3	4	3	3	3	2	4	8	4	3	3	3	5	5	4
113	0	1	64	11	40000	1	3			0						6	7	4	2	4	6	7	6	1	1	1	7	4	4	4	4	2	3	2	2	3	4	3	3	3	5	6	4	3	3	5	5	5	3
114	1	1	22	4	50000	3	3			0						1	1	2	3	2	3	4	3	4	8	8	4	3	2	1	3	2	3	3	3	4	4	2	3	10	10	10	3	4	4	3	2	4	4
115	0	1	63	5	10000	1	3			0						7	1	2	5	2	3	2	2	1	1	6	6	2	4	4	3	2	4	3	4	4	3	1	1	5	10	10	1	3	3	5	5	5	2
116	1	1	34	8	400000	2	2			0						1	1	8	8	8	8	8	3	1	1	1	1	1	2	4	4	4	4	2	3	4	3	1	1	5	10	10	2	2	4	4	3	3	5
117	1	1	35	3	30000	1	2			0						2	4	8	8	8	7	8	7	1	6	1	1	3	4	4	4	4	4	1	3	4	3	1	1	8	5	8	4	4	3	5	5	5	5
118	1	0	55	4	50000	3	3			0						1	1	5	7	7	8	7	8	9	9	9	9	1	1	4	4	4	4	1	4	4	1	2	1	10	10	10	1	4	3	5	5	3	5
119	0	1	64	6	30000	1	1	3		0						1	1	8	2	7	8	7	8	1	1	2	1	4	4	2	4	3	4	3	1	4	4	3	1	3	5	7	4	5	2	5	5	5	5
120	0	1	29	4	40000	4	1	3		0						6	6	7	7	6	4	5	2	1	2	1	1	3	4	2	4	4	4	3	3	4	3	2	2	2	6	8	3	2	5	5	5	5	5
121	0	1	50	5	30000	2	3			0						6	6	7	5	7	6	7	6	2	2	6	5	3	3	3	4	3	4	2	4	4	3	3	2	4	6	8	4	3	4	4	5	5	5
122	0	1	56	4	20000	1	1	3		0						6	5	8	6	6	7	6	6	2	2	3	7	3	4	4	4	4	4	3	4	4	3	4	3	8	6	8	4	4	4	4	4	5	4
123	0	1	64	4	20000	1	3			0						6	6	8	7	7	7	7	7	1	2	2	3	2	1	4	4	4	4	1	4	4	2	1	1	9	10	10	1	5	4	5	5	2	4
124	0	1	50	6	30000	1	1			0						6	6	7	6	5	7	7	7	1	2	2	3	1	4	4	3	4	4	1	4	4	3	3	3	5	7	8	3	4	4	5	5	5	5
125	1	1	43	8	50000	1	2	3		0						2	2	7	7	6	7	7	7	2	2	7	5	1	1	2	4	4	4	4	4	4	1	1	1	5	6	6	2	4	5	4	5	3	4
126	1	1	57	5	20000	1	2			0						1	1	8	8	8	1	6	6	1	9	7	7	2	2	4	1	4	4	4	4	4	1	1	1	5	5	5	2	4	3	3	5	5	5
127	1	0	53	3	50000	1	1	2		0						2	2	6	7	6	7	6	7	2	1	2	2	1	3	4	4	3	4	3	4	3	3	3	2	4	6	8	4	4	4	4	4	4	4
128	0	1	60	5	20000	1	1	10		0						6	6	3	5	3	5	3	7	1	1	1	3	4	4	4	3	3	3	3	3	4	3	3	2	5	5	6	4	4	3	5	4	4	3
129	1	1	64	4	50000	2	7	8		0						3	3	2	2	2	7	2	7	2	2	4	2	4	4	4	4	4	4	1	4	4	3	1	1	8	10	10	1	4	2	5	4	2	4
130	1	1	48	4	80000	3	2			0						2	2	7	7	5	7	7	7	2	6	2	8	3	4	4	4	4	4	3	4	4	3	3	3	10	5	10	4	5	4	5	5	5	5
131	1	0	32	5	5000	2	2			0						1	1	5	8	8	3	5	5	1	1	1	1	1	2	4	2	4	4	2	4	4	1	1	1	1	5	10	2	3	2	5	5	5	5
132	0	0	60	9	9000	1	1			0						5	5	5	3	5	2	5	6	1	1	2	6	2	4	3	3	4	4	3	4	3	2	2	3	4	6	8	2	4	3	4	4	4	5
133	0	1	51	7	100000	2	3			0						6	2	5	5	7	7	7	6	2	2	5	8	1	1	4	4	4	3	3	4	3	1	1	1	5	6	8	2	4	5	4	3	3	5
134	0	1	52	5	50000	3	2			0						2	2	7	6	4	4	2	2	2	6	7	7	1	1	4	3	4	3	3	4	3	2	1	1	4	5	5	3	3	5	4	5	5	5
135	0	1	48	3	100000	2	2			0						1	1	7	6	7	7	6	7	2	1	7	7	1	2	4	4	4	4	1	4	4	1	1	1	2	8	10	1	4	4	4	5	5	5
136	1	0	62	5	7000	2	3			0						4	4	8	2	7	8	8	8	1	1	7	1	1	1	4	2	4	4	4	4	4	1	1	1	8	8	9	1	5	3	5	5	5	5
137	0	0	38	5	10000	2	3			0						6	2	3	7	2	3	2	2	2	7	3	3	2	4	2	2	2	2	4	1	2	4	2	3	0	0	1	5	5	5	1	5	5	2
138	1	1	65	2	35000	1	7			0						1	1	7	7	8	5	7	4	2	2	3	3	1	3	4	3	4	4	3	4	4	1	1	1	5	5	5	4	3	1	4	5	5	5
139	1	1	40	5	30000	4	2			0						7	6	8	8	8	5	5	5	1	1	1	6	3	3	4	4	4	4	1	4	4	3	1	1	2	6	8	1	5	1	5	5	5	5
140	1	1	44	4	40000	2	3			0						5	4	7	7	5	6	6	7	2	2	2	8	3	4	3	4	4	4	3	3	4	3	1	2	4	6	7	2	4	3	5	5	5	5
141	0	1	55	2	60000	1	2			0						4	4	3	2	2	2	2	3	1	2	1	2	2	3	3	2	3	3	3	3	4	3	1	1	2	5	7	4	3	5	4	5	5	4
142	1	1	47	2	30000	1	3			0						2	2	7	2	2	2	2	2	1	1	2	6	4	4	3	2	4	4	2	2	2	2	4	4	1	0	0	5	2	4	5	5	5	3
143	0	1	46	4	40000	2	3			0						2	1	6	2	3	2	1	2	1	5	7	5	4	4	4	4	2	2	2	1	2	3	4	4	2	2	2	4	4	4	2	5	5	2
144	0	0	36	4	30000	1	2			0						2	2	6	6	6	3	2	2	3	2	7	8	1	4	4	2	3	4	2	4	4	3	1	1	9	7	5	2	5	3	3	5	2	2
145	1	1	65	2	20000	1	3			0						2	2	7	6	7	5	5	3	2	2	6	8	1	1	4	4	4	4	1	4	4	2	1	1	5	9	10	2	4	4	5	5	5	5
146	0	0	20	3	150000	4	3			0						2	2	7	7	6	4	5	4	4	4	5	4	2	3	4	3	3	2	3	4	4	2	3	3	5	6	7	4	2	4	4	4	4	4
147	1	0	44	4	50000	2	2			0						3	3	7	5	6	3	3	4	1	3	3	9	2	3	4	3	4	3	2	3	4	3	1	2	3	5	7	3	3	2	4	4	4	4
148	0	1	24	5	200000	3	3			0						3	5	4	5	3	1	2	1	1	1	1	1	3	3	3	3	3	3	3	3	3	3	3	3	5	4	6	4	3	4	3	3	4	4
149	1	1	44	6	50000	2	2			0						1	1	8	7	6	2	5	4	1	1	1	1	3	3	3	3	4	3	3	4	3	3	3	2	5	6	7	4	3	4	3	3	4	4
150	0	1	44	5	180000	2	2			0						1	1	8	7	8	7	7	7	2	2	2	2	3	1	4	4	4	4	1	4	4	1	1	3	6	8	10	1	5	1	5	1	1	5
151	0	0	52	5	30000	1	3			0						1	1	2	1	2	7	3	2	1	1	1	2	2	2	3	1	4	2	4	4	3	2	3	1	5	5	5	4	3	3	3	4	3	3
152	0	1	29	3	100000	3	2			0						5	5	7	7	7	6	4	5	7	4	6	4	3	2	4	4	4	4	2	4	4	2	1	1	5	7	9	1	4	3	4	4	4	4
153	0	0	40	3	50000	2	2			0						3	2	5	7	6	3	2	3	1	7	6	7	1	3	3	4	4	3	3	4	4	3	1	1	4	7	9	4	3	4	5	5	5	4
154	0	0	40	4	24000	3	3			0						6	6	7	7	5	5	6	6	8	7	2	3	3	4	4	4	4	4	2	4	4	3	3	3	5	8	9	4	3	4	4	5	5	5
155	0	1	35	5	150000	3	2	3		0						6	6	8	8	8	6	6	6	1	1	1	1	3	3	4	1	4	4	1	4	4	2	2	1	4	6	9	2	4	2	4	4	4	5
156	0	0	53	5	35000	1	3			0						6	5	7	7	6	7	7	7	1	2	8	8	2	4	3	4	4	4	3	4	4	3	1	3	2	4	6	4	4	4	5	5	3	4
157	1	0	26	6	50000	2	2			0						2	2	6	6	6	6	6	6	1	5	1	1	3	3	4	4	4	4	1	3	4	3	2	2	3	5	9	3	3	2	4	5	5	5
158	1	1	65	2	20000	2	2			0						7	7	3	3	3	8	3	8	1	1	5	1	1	1	4	4	4	4	1	4	4	1	1	1	6	6	5	1	5	3	5	5	5	5
159	0	1	49	3	7500	2	1			0						1	1	6	8	6	3	6	8	1	1	1	1	1	2	3	3	4	4	4	4	4	1	1	1	8	8	9	3	4	2	5	5	5	5
160	1	1	42	6	10000	3	1			0						4	1	8	8	8	2	8	8	1	1	7	2	1	1	4	4	4	4	1	4	4	2	1	1	8	8	8	1	5	2	5	1	1	5
161	0	1	37	6	100000	2	2			0						1	1	8	8	8	7	8	7	1	1	7	7	1	1	4	4	4	4	1	3	4	2	1	1	8	9	9	2	2	5	4	5	2	5
162	1	1	58	3	70000	3	3			0						4	4	8	1	8	1	1	1	2	9	3	8	2	2	4	2	4	4	2	3	2	3	1	2	5	5	5	4	3	3	3	5	3	3
163	0	1	65	6	100000	1	2			0						4	1	8	5	5	7	5	7	1	1	6	1	1	1	4	1	4	4	1	4	4	2	2	1	5	5	5	5	5	4	2	5	2	5
164	1	0	52	5	30000	2	3			0						4	4	2	2	7	3	7	7	1	3	9	1	1	1	4	3	4	4	1	4	4	2	1	1	10	10	10	1	5	3	5	2	3	3
165	1	0	51	4	300000	4	2			0						4	1	8	8	8	6	8	7	7	8	9	9	2	4	4	4	4	4	1	4	4	2	1	1	7	7	9	1	5	1	5	5	5	5
166	0	1	56	5	10000	1	3			0						1	1	8	8	1	1	8	8	1	1	1	1	4	4	4	1	4	4	1	4	4	2	1	4	5	5	5	1	5	1	5	4	3	5
167	0	0	39	3	60000	2	3			0						7	7	8	7	1	2	5	3	1	1	1	1	3	3	3	3	4	3	1	4	4	3	3	3	5	5	5	3	3	3	5	5	5	5
168	0	1	49	5	100000	2	3			0						7	7	7	7	7	7	8	8	1	1	1	1	3	3	2	4	4	4	1	4	4	2	1	1	3	7	9	4	3	3	5	5	5	5
169	1	0	50	3	40000	4	3			0						7	4	8	8	8	8	8	8	1	9	6	9	1	2	4	4	4	4	4	4	4	2	1	1	5	5	5	3	5	4	5	4	5	5
170	1	1	63	6	300000	2	2			0						7	7	8	8	8	7	8	8	1	1	1	1	1	3	4	4	4	4	2	4	4	3	1	1	5	5	5	1	5	3	5	5	5	5
171.0	0	1	52	4	100000	2	3			0						7	1	8	6	8	3	7	8	1	1	7	1	1	1	3	3	4	4	1	4	3	2	1	3	5	8	9	1	5	3	4	5	5	3
172.0	1	1	58	5	100000	2	2			0						1	1	8	6	8	8	8	8	1	1	7	9	1	1	4	4	4	4	1	4	4	1	1	1	7	9	10	1	5	1	5	3	5	5
173.0	1	1	50	3	20000	3	2			0						4	4	8	5	6	2	6	6	1	1	1	1	3	4	4	4	4	4	1	3	4	3	1	1	5	7	10	5	5	4	5	5	5	5
174.0	0	1	28	7	10000	1	3			0						1	3	5	8	5	1	3	1	2	1	1	2	2	2	4	3	3	4	2	4	4	2	2	1	8	9	10	1	5	3	4	4	4	5
175.0	1	1	55	4	100000	2	2	3		0						1	1	8	5	8	6	8	7	1	8	2	9	2	1	2	1	4	4	1	4	4	1	2	4	6	6	6	4	5	3	3	5	3	5
176.0	0	0	24	6	8000	3	1	2		0						2	4	3	7	3	3	3	7	1	1	2	1	3	4	3	3	3	3	2	4	3	4	3	3	2	5	7	3	3	4	3	4	5	5
177.0	0	0	28	6	30000	4	3			0						6	6	7	8	7	7	7	3	5	1	4	9	2	2	4	4	4	4	2	4	4	1	1	1	4	7	8	1	5	3	5	5	5	5
178.0	1	1	47	6	50000	3	3			0						7	7	7	7	6	6	6	7	1	1	1	1	4	4	1	3	3	4	3	3	3	4	3	2	1	4	7	3	3	1	4	3	3	4
179.0	0	0	41	6	8000	2	2			0						4	2	6	5	7	4	6	6	2	8	6	1	2	4	3	3	3	1	2	3	3	2	1	1	5	7	7	4	4	3	3	3	3	4
180.0	0	0	40	6	10000	2	1			0						6	6	8	7	8	7	6	7	7	7	7	8	2	3	1	3	3	4	1	3	3	2	1	1	4	6	5	4	4	5	3	3	4	4
181.0	0	0	33	6	20000	3	2			0						6	6	6	8	6	6	7	7	6	2	4	7	1	1	1	4	4	4	3	4	4	2	1	1	3	7	8	1	3	2	4	4	4	4
182.0	0	1	45	5	50000	4	10			0						7	7	8	7	7	7	8	8	3	6	1	1	3	3	1	4	4	4	2	4	4	3	1	1	2	6	9	1	5	3	5	5	5	5
183.0	0	0	46	3	50000	2	2			0						4	4	2	7	4	3	2	3	3	1	4	5	3	3	4	3	4	3	2	4	4	3	2	1	4	6	8	2	5	4	4	5	5	4
184.0	0	1	33	5	150000	2	2			0						7	2	8	8	2	1	3	6	2	1	1	2	3	3	3	3	4	4	3	4	3	1	2	2	3	5	8	3	3	5	5	5	5	5
185.0	0	1	35	6	5	2	3			0						4	4	7	8	2	4	4	1	1	1	1	1	4	4	3	3	3	3	2	3	3	3	3	2	5	6	6	4	3	4	5	4	5	5
186.0	0	0	32	4	50000	2	3			0						1	1	6	8	5	4	7	6	2	1	3	1	2	4	4	3	4	4	2	4	4	2	3	2	8	5	10	2	4	1	4	5	5	5
187.0	1	0	40	2	10000	1	1			0						5	6	8	5	4	1	4	1	1	1	1	1	1	3	2	2	3	3	3	4	4	2	4	4	1	5	9	4	3	4	4	5	4	3
188.0	1	1	47	4	30000	1	1			0						4	4	3	3	2	1	2	1	1	1	9	4	3	2	4	2	3	3	2	3	4	2	3	2	10	9	8	2	3	3	3	1	4	3
189.0	0	0	51	4	10000	2	1			0						4	4	7	7	6	6	1	1	1	1	1	1	4	4	3	1	4	4	1	3	4	3	3	3	2	5	8	4	4	4	3	4	3	3
190.0	0	1	38	4	10000	2	10			0						4	4	8	5	5	6	6	6	6	1	1	1	1	1	4	4	4	3	1	3	4	3	1	1	2	4	8	2	4	1	4	3	3	5
191.0	0	1	50	4	40000	3	1			0						2	1	5	5	5	1	5	4	1	1	1	1	3	3	4	4	4	4	1	4	4	3	1	1	5	4	6	3	4	2	4	5	5	4
192.0	1	0	45	6	100000	3	2			0						1	1	7	7	7	7	7	7	7	7	7	7	2	2	4	4	4	4	1	4	4	2	2	1	10	10	10	1	5	1	5	5	5	5
193.0	0	1	45	3	50000	3	3	10		0						1	1	7	5	7	6	7	3	4	1	1	1	2	2	3	3	4	4	1	4	3	3	3	3	5	7	9	4	4	4	5	3	5	4
194.0	0	0	38	4	50000	3	3			0						5	4	5	8	5	4	6	5	4	1	1	7	4	4	4	3	3	3	3	4	3	3	3	3	3	5	10	4	2	3	4	3	4	5
195.0	0	1	34	7	120000	2	1			0						2	2	6	5	3	1	1	2	2	1	7	1	3	3	4	2	3	4	1	4	4	3	3	3	2	6	8	4	3	4	3	4	4	4
196.0	1	0	37	5	20000	2	1			0						7	1	7	7	6	4	8	7	5	1	8	1	4	4	4	4	4	4	3	4	4	2	1	1	2	6	8	5	2	4	5	5	5	5
197.0	1	0	38	3	20000	2	1	10		0						2	2	8	8	8	1	5	8	1	1	1	9	4	4	4	2	4	3	4	4	4	4	3	3	0	1	6	5	3	3	3	5	5	5
198.0	1	1	38	4	20000	1	3			0						5	5	6	4	4	5	6	8	1	1	2	1	4	4	4	3	4	4	1	4	4	3	1	1	5	7	9	2	5	1	5	5	5	5
199.0	1	1	65	5	10000	1	7			0						5	5	6	4	4	5	6	8	1	1	2	1	4	3	4	4	4	4	2	3	2	3	1	1	5	7	9	2	4	2	4	5	5	3
200.0	1	1	43	6	80000	2	2			0						1	2	8	7	8	5	5	6	2	4	3	2	1	2	4	3	4	3	1	4	4	2	2	1	1	5	10	2	4	4	4	3	2	4
201.0	1	1	45	7	150000	4	3	10		0						1	1	8	8	8	8	8	7	1	8	8	7	2	4	4	4	4	4	1	4	4	2	1	1	5	8	9	1	4	2	4	5	2	5
202.0	1	0	40	7	7000	3	10			0						5	4	3	5	4	4	3	1	1	2	2	1	2	2	4	4	3	4	3	4	4	3	2	3	6	5	7	4	5	2	3	5	5	3
203.0	0	1	37	4	100000	2	2			0						3	3	8	8	5	6	7	4	6	1	7	7	3	3	4	3	3	4	3	3	3	3	3	2	4	5	9	3	4	3	5	5	5	5
204.0	1	1	42	5	3000	1	10			0						4	3	3	7	5	2	4	3	1	1	3	1	3	4	4	1	4	4	1	2	1	4	1	2	8	1	10	3	5	3	4	5	5	4
205.0	0	1	64	4	20000	1	3			0						4	4	2	1	2	3	1	1	2	8	3	2	1	1	4	4	3	3	4	3	3	2	1	3	3	5	8	4	4	2	4	1	2	2
206.0	1	1	37	7	120000	2	2			0						5	3	7	8	8	6	5	6	2	1	2	1	3	4	4	4	4	4	1	3	3	3	1	1	3	5	8	4	3	4	5	5	4	5
207.0	0	0	42	4	50000	1	3			0						2	2	1	8	6	6	6	6	1	1	8	7	2	3	4	3	3	3	2	3	3	2	3	1	4	5	7	3	4	3	3	5	5	5
208.0	0	1	57	4	5000	2	8			0						1	1	1	6	2	7	2	7	1	8	4	1	4	3	4	4	4	3	1	4	4	3	1	3	5	5	5	4	2	5	5	5	5	2
209.0	1	1	43	5	4000	1	1			0						1	1	6	7	6	7	7	3	1	1	1	1	4	4	4	3	3	4	3	3	3	3	1	1	3	3	5	3	4	3	5	5	5	5
210.0	0	1	32	5	200000	2	4			0						5	4	6	8	7	6	6	6	8	8	9	9	2	3	4	4	4	4	2	4	4	3	1	1	9	9	9	1	4	2	4	4	4	5
211.0	1	1	38	5	36000	1	3			0						5	5	7	6	3	3	7	7	8	8	8	8	1	2	4	2	3	4	4	3	3	1	3	3	7	7	7	2	4	4	2	4	4	4
212.0	1	0	54	5	18000	1	2			0						2	2	5	6	5	6	5	5	2	2	3	1	2	3	4	3	3	4	3	4	4	2	1	1	2	5	8	2	4	2	4	4	5	4
213.0	1	1	60	7	100000	2	3			0						7	1	7	6	2	2	2	8	1	1	5	1	4	4	4	2	4	3	4	4	4	2	1	1	7	5	5	4	4	4	5	5	5	3
214.0	1	1	34	5	50000	2	2			0						5	6	3	3	4	6	3	6	2	8	9	2	2	4	3	2	2	4	3	1	4	3	1	3	3	8	8	2	3	3	3	4	5	3
215.0	1	1	25	5	35000	3	3			0						4	4	3	2	3	3	3	2	1	5	4	3	1	1	4	3	4	3	2	3	3	3	3	1	1	4	6	4	3	5	4	4	5	5
216.0	0	0	58	2	27000	1	2			0						2	2	6	8	7	7	3	5	2	2	6	8	1	2	4	4	4	4	1	3	4	1	1	1	4	5	7	4	4	2	3	5	4	4
217.0	1	0	18	5	10000	3	1			0						4	4	8	8	8	3	8	3	1	1	1	1	2	3	3	3	3	3	3	3	3	3	2	2	0	1	10	3	4	4	4	4	4	4
218.0	1	0	26	4	100000	2	3			0						6	2	5	7	5	2	3	2	3	2	2	2	1	3	4	3	4	3	3	4	4	3	1	1	5	3	10	2	4	4	5	5	5	5
219.0	1	1	32	4	100000	3	2			0						6	4	8	8	7	1	6	8	1	1	1	1	3	4	4	3	4	4	3	1	1	3	3	3	8	2	8	4	4	5	3	5	5	5
220.0	1	1	62	8	30000	1	1			0						2	5	4	1	3	1	7	6	7	1	8	2	3	3	4	4	4	2	3	4	4	3	1	1	9	6	10	4	2	2	5	5	5	5
221.0	1	0	18	7	20000	3	2			0						5	2	3	7	3	2	4	3	9	2	3	8	3	3	2	3	3	4	3	4	3	2	2	2	3	5	7	2	4	2	5	5	4	5
222.0	0	1	38	3	30000	3	2			0						6	2	8	8	6	7	8	8	7	6	9	9	1	3	4	3	3	4	1	4	4	3	1	3	10	8	10	1	4	4	3	4	5	5
223.0	1	0	65	2	2000	1	1			0						7	7	7	8	7	7	2	8	1	1	3	1	4	3	4	4	4	4	1	4	3	2	1	1	4	5	5	1	3	3	4	2	5	2
224.0	1	1	65	4	45000	3	3			0						5	7	8	8	8	6	7	7	1	1	2	1	3	2	4	4	4	4	1	4	4	2	1	3	4	7	9	2	5	2	5	5	5	5
225.0	1	1	64	5	20000	3	7	10		0						6	6	5	5	6	5	5	6	1	1	8	8	2	3	4	2	4	3	1	4	4	2	3	1	5	7	9	1	5	5	1	3	3	3
226.0	1	0	40	7	30000	2	3			0						6	2	7	8	8	2	8	6	1	7	2	1	3	2	4	4	4	4	3	4	4	3	2	1	1	3	8	1	4	3	5	5	5	5
227.0	1	1	41	3	100000	3	2			0						7	7	8	8	8	7	8	8	8	8	7	7	2	3	4	3	4	4	2	4	4	3	2	2	3	5	8	3	3	3	4	4	4	5
228.0	0	0	54	2	0	1	8			0						7	6	1	1	2	3	1	5	1	1	1	1	1	3	4	2	3	4	2	3	3	3	2	3	3	5	5	4	3	3	5	5	4	5
229.0	0	1	57	2	5000	3	1			0						5	5	5	1	1	5	1	5	1	1	7	1	1	1	4	4	4	3	2	4	4	2	3	2	6	8	9	2	4	4	4	5	4	5
230.0	1	0	45	3	30000	3	1			0						6	6	6	8	3	4	6	5	1	1	1	1	3	4	4	4	4	4	1	4	4	1	1	3	6	2	10	4	5	5	5	5	5	5
231.0	1	1	59	5	14000	1	1			0						6	2	7	8	4	4	1	1	1	1	1	1	3	4	4	2	3	2	3	1	2	4	3	3	2	4	4	5	1	5	5	4	5	4
232.0	1	0	47	3	25000	2	1			0						7	7	8	3	1	4	4	3	1	4	2	9	3	3	4	2	3	4	1	4	4	2	2	2	7	7	7	3	3	4	3	3	4	4
233.0	1	0	55	6	30000	2	1	3		0						6	7	2	8	6	6	6	6	3	2	1	7	4	3	4	3	3	4	2	3	4	3	2	2	3	7	10	4	4	4	5	5	5	5
234.0	1	0	65	2	15000	2	1			0						6	2	6	6	5	6	5	7	2	8	8	1	4	4	3	4	3	4	4	3	3	4	1	1	10	4	9	2	2	1	1	2	2	1
235.0	0	0	34	5	80000	2	1			0						4	4	5	5	5	1	5	6	3	1	6	6	3	4	4	3	4	3	2	4	4	2	3	1	0	3	5	5	4	3	4	5	5	5
236.0	1	1	64	7	2000	2	2			0						1	1	8	8	1	7	8	3	8	1	2	8	4	1	4	4	4	4	1	4	4	1	1	1	5	5	5	1	5	3	5	5	5	5
237.0	0	0	45	4	100000	3	2			0						2	2	5	8	5	5	5	5	1	1	2	3	2	3	4	4	4	3	2	4	4	2	1	1	6	9	10	1	4	4	4	4	3	4
238.0	1	1	43	6	80000	3	2			0						1	1	8	8	8	5	8	6	8	6	1	2	1	2	4	1	2	4	2	4	4	2	2	1	1	5	10	2	2	2	2	3	1	1
239.0	0	1	54	4	10000	2	2			0						7	1	8	8	8	6	7	6	6	6	6	6	1	1	4	4	4	4	1	4	4	1	1	1	5	5	8	2	5	3	5	5	5	5
240.0	0	0	46	4	2000	2	1	2		0						7	7	8	8	7	8	7	7	1	1	1	1	1	3	4	3	4	4	1	4	4	3	1	1	4	6	9	4	4	3	5	5	5	5
241.0	1	1	52	5	100000	2	2			0						2	2	8	8	3	6	6	6	1	3	9	7	4	4	3	3	3	4	3	3	3	3	3	2	8	1	8	2	4	4	4	4	4	4
242.0	1	0	40	3	2000000	2	2			0						6	2	8	8	7	6	8	8	9	9	9	9	4	4	3	4	4	4	2	4	4	3	2	1	6	6	8	4	4	4	5	5	5	4
243.0	1	1	42	4	100000	3	1	2	3	0						7	7	8	8	8	8	8	8	7	7	7	7	3	2	3	3	4	4	3	4	4	3	3	3	5	7	8	1	1	1	3	1	1	5
244.0	1	0	65	5	30000	2	5			0						7	7	8	8	8	8	7	7	1	1	9	9	3	3	4	4	4	4	1	3	4	3	1	1	4	6	9	5	2	4	5	5	5	5
245.0	0	1	34	3	30000	2	2			0						3	3	7	8	7	6	7	6	1	1	2	1	3	3	4	3	4	4	1	4	4	2	1	1	4	6	8	2	3	2	4	5	4	5
246.0	0	1	37	5	420000	2	3			0						7	1	8	2	8	5	8	7	9	8	9	9	1	2	3	4	3	4	3	4	4	3	2	1	7	6	10	2	5	2	5	3	4	5
247.0	1	0	36	6	50000	2	2			0						4	4	6	6	6	6	6	6	1	1	1	1	3	3	3	3	3	3	3	3	3	3	3	3	2	3	4	5	3	5	3	4	4	4
248.0	1	0	65	5	30000	1	1			0						7	7	1	7	7	2	8	8	1	1	1	1	3	3	2	3	4	4	3	3	3	3	3	4	4	6	8	5	5	3	4	5	5	1
249.0	0	0	52	3	10000	2	2			0						7	4	8	8	1	1	8	1	9	1	7	1	1	1	4	1	4	4	1	4	3	2	1	4	2	2	2	5	5	5	5	5	5	5
250.0	0	1	50	6	50000	2	2			0						5	3	7	7	5	8	7	8	1	1	6	2	3	2	3	3	3	4	1	4	4	1	1	1	3	6	8	5	5	3	4	5	1	4
251.0	1	0	63	6	5000	3	1			0						7	6	4	6	7	8	8	7	1	1	5	7	3	2	4	4	3	3	3	4	4	1	1	1	9	10	8	2	5	3	5	5	4	5
252.0	1	0	62	6	28000	2	1	2		0						3	1	5	8	7	5	7	5	4	6	7	8	3	4	4	4	3	4	2	4	4	2	2	2	2	7	9	4	4	3	4	4	4	5
253.0	0	1	56	5	100000	3	2	3		0						7	1	7	1	1	6	2	5	2	8	1	2	2	2	4	3	4	4	1	4	4	2	1	3	5	7	7	2	3	3	5	4	3	2
254.0	1	1	47	5	2000000	2	1	2		0						6	6	7	6	5	1	6	5	5	5	3	3	3	4	4	4	3	4	1	4	3	2	1	1	8	8	8	4	4	4	4	5	5	3
255.0	1	0	28	4	50000	3	3			0						2	2	8	6	3	3	6	7	2	2	2	2	1	1	3	3	4	4	3	4	4	2	1	1	5	6	9	1	4	4	3	4	4	4
256.0	1	1	55	6	10000	2	1	3		0						7	2	6	7	5	6	5	2	1	1	1	1	3	3	4	2	4	2	2	4	4	3	2	3	2	3	6	4	2	3	4	5	5	5
257.0	1	1	53	6	20000	1	1			0						1	1	6	4	3	8	2	1	1	1	1	1	1	3	4	4	3	3	3	3	4	2	3	2	3	5	6	3	2	3	5	3	3	4
258.0	1	0	36	4	110000	2	1	2		0						6	6	7	7	4	7	8	6	2	9	8	9	2	4	4	3	4	3	2	4	3	2	1	1	3	8	10	1	5	3	5	5	5	5
259.0	1	1	22	4	100000	3	2	5		0						5	5	5	7	7	7	6	1	4	1	1	7	4	3	3	3	2	3	4	3	3	3	2	1	0	5	8	5	1	3	5	5	5	5
260.0	1	0	58	6	100000	3	1			0						7	7	7	7	7	6	7	5	1	4	6	7	2	3	3	4	4	3	2	4	4	2	2	4	5	8	9	3	3	2	4	5	5	5
261.0	1	0	33	6	10000	3	2			0						6	5	5	8	8	5	8	3	1	1	1	1	2	4	3	4	4	4	2	2	2	4	2	1	5	7	10	2	4	2	4	5	5	5
262.0	1	0	45	5	100000	2	2			0						7	2	8	4	7	1	3	4	2	1	4	4	3	3	3	3	3	3	2	3	4	4	2	3	3	6	9	1	4	3	4	5	5	5
263.0	1	1	45	5	20000	3	1			0						3	3	4	2	6	5	6	2	2	2	2	1	4	4	3	3	4	4	2	4	3	2	2	3	2	7	9	3	4	4	4	4	4	4
264.0	0	0	42	6	100000	1	1			0						1	1	6	1	3	2	2	2	1	6	2	2	2	4	4	3	4	3	1	4	4	2	1	1	0	5	9	3	4	3	4	4	4	4
265.0	1	1	49	3	50000	4	2			0						2	1	7	8	8	6	6	7	1	1	1	1	3	4	4	3	4	4	2	3	4	2	2	2	4	6	9	2	4	2	4	4	5	5
266.0	1	0	49	3	60000	4	3			0						1	1	7	8	7	3	6	6	1	1	2	1	3	4	3	3	4	4	3	3	3	3	2	2	5	6	8	3	3	3	3	4	4	5
267.0	0	1	60	4	20000	2	2			0						6	6	7	7	7	7	7	7	2	6	8	7	2	3	2	3	4	4	1	3	4	3	1	1	5	5	7	3	3	5	4	3	4	3
268.0	0	0	46	6	50000	2	2			0						2	1	1	2	1	1	2	2	1	1	2	2	4	4	4	1	1	4	4	4	1	4	1	1	0	1	3	1	1	1	5	5	5	5
269.0	1	1	38	6	200000	3	2			0						3	3	7	8	3	6	7	7	1	1	1	1	4	4	3	3	3	4	1	3	4	3	1	1	5	6	7	1	4	1	4	5	4	5
270.0	0	1	52	2	90000	4	3			0						7	7	7	5	6	1	6	1	1	1	1	1	3	3	4	3	4	4	3	3	3	3	3	3	7	2	0	4	2	4	4	4	4	2
271.0	1	1	60	2	3500	3	1			0						6	4	6	2	6	2	2	1	2	1	1	1	3	3	4	1	3	3	2	3	4	3	1	2	3	4	5	2	4	3	4	5	2	3
272.0	0	1	34	4	50000	3	10			0						6	6	5	5	5	6	6	6	1	1	1	1	2	2	4	4	4	4	1	4	4	1	1	1	4	8	8	4	3	3	3	3	3	3
273.0	1	1	30	5	100000	3	2			0						1	1	5	8	5	5	4	5	7	7	5	2	1	3	3	4	3	4	3	4	3	3	2	1	2	4	7	2	2	1	1	5	4	5
274.0	1	1	42	7	150000	3	3			0						7	3	7	8	8	4	1	1	1	9	7	9	3	2	4	3	2	4	3	4	4	3	1	3	2	0	10	4	3	5	3	5	4	4
275.0	0	1	32	4	50000	2	2			0						2	2	8	6	8	5	8	7	7	1	6	4	2	2	4	3	4	4	1	4	4	2	1	1	4	8	10	1	5	4	5	5	4	5
276.0	1	0	47	4	80000	3	2			0						3	4	7	8	7	2	6	2	1	1	3	2	1	3	4	3	4	4	3	3	3	2	2	1	5	6	9	3	4	4	5	5	5	5
277.0	0	1	39	8	50000	2	1			0						3	3	7	7	7	7	7	7	2	2	2	2	3	3	4	3	4	4	3	3	3	3	1	1	4	6	8	2	4	3	4	5	5	5
278.0	0	1	33	4	50000	3	3			0						1	1	8	8	7	3	8	3	1	7	3	3	2	1	4	4	4	4	1	4	4	1	2	1	3	6	8	4	4	5	5	5	5	5
279.0	0	0	46	3	50000	3	2			0						4	4	2	6	3	5	2	3	1	1	4	1	2	3	2	2	2	3	3	3	2	3	1	1	1	5	8	2	3	2	3	4	1	3
280.0	1	1	31	5	20000	4	2			0						1	1	4	2	2	2	2	1	2	1	1	2	2	3	2	3	3	2	4	4	4	2	3	3	5	5	8	4	2	5	3	4	4	4
281.0	1	0	41	5	300000	2	2			0						7	1	8	8	8	8	8	8	1	1	9	9	3	4	4	4	4	4	4	4	4	4	3	1	2	8	10	2	5	2	5	5	5	5
282.0	0	0	33	4	50000	2	2			0						7	7	8	8	7	8	8	6	1	1	1	1	1	1	2	1	4	4	1	4	3	1	1	2	0	5	6	1	4	3	4	3	3	5
283.0	1	1	29	7	200000	2	2			0						7	4	8	8	8	2	8	6	1	1	7	1	1	2	4	4	4	4	1	4	4	2	1	1	4	5	5	3	5	5	5	5	5	5
284.0	1	1	42	5	40000	2	10			0						4	4	1	7	6	3	4	1	1	1	1	1	4	4	4	1	4	3	2	2	2	3	4	4	4	4	0	3	3	3	3	3	2	3
285.0	0	0	54	5	20000	3	3			0						1	1	8	8	4	1	3	7	1	6	1	1	3	4	3	3	4	4	1	3	3	2	3	2	1	4	5	1	4	5	5	5	5	3
286.0	1	0	30	5	250000	3	2			0						6	5	4	8	7	2	2	2	3	3	3	3	3	3	4	3	4	3	2	4	4	2	1	2	3	5	9	4	3	3	4	5	5	5
287.0	1	0	41	5	70000	3	2			0						7	3	8	8	7	1	3	6	1	1	4	1	4	4	4	3	4	4	3	3	3	3	2	1	5	6	7	3	4	1	3	5	5	5
288.0	1	1	20	6	200000	4	2	3		0						2	2	6	7	7	5	7	6	9	8	8	9	1	4	4	4	4	3	3	1	1	2	3	1	8	5	10	2	4	3	2	3	3	3
289.0	0	0	42	3	50000	3	2			0						4	4	7	5	5	6	5	5	4	6	7	7	1	3	4	3	4	4	3	4	4	3	3	3	4	6	8	2	3	3	5	5	4	5
290.0	0	1	23	6	80000	1	3	10		0						7	7	8	8	7	3	6	5	3	1	1	1	3	3	3	2	3	4	2	3	3	3	1	2	0	4	8	2	4	3	3	4	4	4
291.0	0	1	27	9	30000	3	2			0						6	6	8	8	6	4	6	6	7	7	7	7	3	3	3	3	3	3	3	3	3	3	3	3	1	5	8	1	4	3	4	5	4	5
292.0	0	0	47	3	50000	2	10			0						3	1	5	6	6	4	2	6	5	1	5	4	2	2	4	3	4	4	3	4	4	2	2	2	2	6	9	4	4	5	4	4	4	4
293.0	1	0	45	5	10000000	1	2	5		0						2	2	8	8	7	8	8	8	3	9	9	9	3	3	4	4	4	4	3	4	4	2	1	1	2	8	10	3	5	3	5	5	5	5
294.0	1	1	55	3	50000	3	1	2		0						3	3	7	8	7	6	5	5	1	7	5	8	3	3	3	3	4	4	4	4	4	1	1	2	4	5	7	3	4	3	3	1	4	5
295.0	0	1	57	5	30000	1	1			0						7	1	8	3	3	3	7	6	1	1	1	1	4	4	1	3	4	4	1	3	4	1	4	4	3	6	8	4	4	1	5	5	5	3
296.0	0	0	26	5	50000	3	3			0						6	6	5	8	6	4	6	6	7	1	7	7	2	2	4	4	4	3	3	4	4	2	2	1	2	5	8	2	4	3	4	5	5	5
297.0	0	1	60	4	20000	2	2			0						1	1	1	1	1	7	1	7	8	9	9	9	1	1	4	2	1	1	1	4	4	1	1	1	5	5	5	1	5	5	1	2	1	2
298.0	1	0	56	4	200000	4	3			0						1	1	8	2	7	6	7	7	1	7	7	1	1	2	3	3	4	4	1	3	4	2	1	1	7	7	7	1	4	3	4	5	5	5
299.0	0	0	54	2	50000	1	3			1	2015	10		1	2018	3	3	7	6	6	3	3	6	2	2	3	1	3	2	3	3	4	4	3	4	3	3	2	2	3	6	6	3	3	3	4	4	3	4
300.0	1	0	46	3	50000	2	1	9	10	1	2015	10		0		3	3	6	7	3	3	7	5	1	3	3	1	2	2	4	4	3	3	3	3	3	3	2	1	2	4	5	3	3	2	4	4	4	4
301.0	1	0	51	4	12000	1	3			1	2014	1	肺气肿引起气管严重阻塞	0		6	5	3	3	3	4	3	2	1	2	3	1	4	4	3	2	3	4	2	2	2	3	2	3	1	2	6	4	3	3	3	5	5	2
302.0	1	0	54	3	3000	2	1	3		1	2017	1	腰椎间盘突出压迫神经	0		1	1	3	1	1	2	1	1	1	1	1	2	4	4	4	3	3	4	3	3	1	2	1	2	6	3	5	4	2	4	4	5	4	2
303.0	1	1	48	3	17000	1	1			1	2016	2		0		1	1	7	7	7	6	6	2	2	2	3	2	3	4	2	4	2	4	2	3	3	2	4	1	3	3	3	4	4	2	4	5	5	5
304.0	0	1	53	3	15000	1	1	3		1	2014	10		0		2	1	8	2	7	7	7	8	1	1	1	1	2	4	4	4	4	4	1	4	2	2	3	1	2	4	8	4	4	2	5	5	5	2
305.0	0	1	51	3	20000	1	3			1	2016	1	心脏病	1	2018	7	6	6	1	2	5	2	5	3	1	1	1	1	4	4	3	2	3	3	2	3	4	3	3	3	4	6	5	1	5	2	5	4	2
306.0	1	1	51	5	60000	1	3			1	2014	2		0		1	1	1	1	1	1	7	8	1	1	7	7	4	4	2	1	3	1	4	3	3	3	4	3	7	5	1	5	2	5	4	5	5	1
307.0	1	0	48	4	18000	2	10			1	2016	13		0		2	2	6	5	5	2	2	2	2	2	2	2	4	4	4	1	4	3	3	1	2	4	4	4	10	0	5	3	3	2	1	3	4	1
308.0	0	0	27	5	10000	3	1	2	9	1	2017	10		1	2018	3	4	8	7	3	4	7	4	6	4	1	4	3	3	3	3	3	3	2	3	4	3	3	3	5	5	10	4	3	4	3	4	5	5
309.0	0	0	36	4	5000	1	1			1	2015	11		1	2017	4	5	2	2	3	1	2	2	1	1	1	1	3	4	2	3	3	2	3	3	2	3	2	3	0	3	7	3	1	2	1	1	3	3
310.0	1	0	63	5	2000	1	9			1	2014	2		1	2017	5	6	1	1	1	1	1	1	1	1	1	1	4	4	1	1	2	2	4	2	2	4	4	4	0	4	6	5	2	5	2	3	3	3
311.0	0	0	41	6	80000	3	2			1	2014	2		1	2017	1	1	2	3	7	2	1	6	1	1	1	1	2	4	2	4	4	4	3	4	4	2	1	1	2	6	9	3	4	3	5	5	5	5
312.0	0	0	39	6	12000	3	1	2	3	1	2017	10		1	2018	4	4	1	1	1	3	3	7	4	4	4	4	3	3	3	3	3	3	3	3	3	3	3	3	2	7	7	3	4	4	4	4	4	4
313.0	0	1	46	5	25000	1	1	9		1	2016	1	意外受伤	1	2018	6	2	7	7	7	4	6	7	1	1	1	1	2	4	3	2	3	2	1	3	4	3	2	3	2	4	5	4	4	4	4	5	4	5
314.0	1	1	40	4	8000	2	10			1	2018	1	血块	0		7	7	1	3	2	1	1	1	1	1	1	1	4	4	4	3	4	3	3	3	1	4	2	1	1	1	2	3	3	3	4	5	5	5
315.0	1	0	62	3	30000	1	1	3		1	2014	2		0		7	4	8	1	7	7	1	6	1	1	1	7	3	4	4	4	4	4	4	3	4	3	3	1	3	5	7	4	5	5	5	5	5	5
316.0	0	1	32	2	50000	1	2			1	2017	1	脑瘫	0		4	4	3	2	3	3	2	2	2	1	1	2	3	4	3	3	3	2	3	3	3	3	2	2	6	8	9	3	4	4	4	4	4	4
317.0	1	0	65	4	8000	2	1			1	2017	9		0		7	7	7	8	7	3	7	7	1	1	7	1	3	3	4	2	4	4	2	4	4	3	2	1	5	8	10	4	4	5	4	5	5	5
318.0	1	0	64	5	2000	1	9			1	2016	1	心脏病	0		7	7	3	7	5	4	8	2	1	8	1	1	4	4	4	4	4	3	1	2	2	4	3	2	1	3	6	3	4	4	5	4	4	5
319.0	0	0	38	4	40000	2	2			1	2015	6		1	2018	6	6	8	8	8	8	8	8	8	3	9	9	2	3	3	4	3	2	1	2	4	2	1	1	3	7	9	3	4	3	4	4	4	4
320.0	1	0	62	2	4000	2	1			1	2014	1	风湿性关节炎	0		7	7	3	7	2	6	3	4	1	1	4	1	2	4	2	4	4	4	1	4	4	2	3	2	5	7	8	4	3	4	4	5	5	5
321.0	1	1	44	2	4300	2	9			1	2014	3		0		6	6	7	6	7	7	5	7	2	1	4	3	3	2	2	2	1	1	3	3	2	3	4	2	4	6	8	4	2	3	1	2	4	1
322.0	0	1	63	2	0	1	8			1	2014	1	慢性疾病	0		6	6	7	2	2	3	2	2	1	1	2	2	4	4	3	3	3	2	1	2	2	4	3	3	2	4	5	4	3	3	4	5	3	3
323.0	1	0	57	3	8000	1	1			1	2014	10		1	2017	7	6	7	6	7	7	7	7	2	1	3	3	1	2	4	3	4	4	3	4	4	1	1	2	5	10	10	3	4	4	4	4	4	4
324.0	0	1	26	4	4000	2	9	10		1	2017	9		0		6	6	7	6	6	7	6	6	1	1	6	7	2	3	4	3	3	3	2	3	3	3	2	1	3	6	8	4	4	3	4	3	4	4
325.0	1	1	51	3	5000	2	1	9		1	2016	6		1	2018	4	4	7	6	6	1	6	7	5	1	6	3	4	3	2	3	3	2	1	3	3	3	4	3	2	6	9	4	3	4	3	4	4	4
326.0	1	1	54	1	10000	1	1	9		1	2015	2		0		6	3	2	5	2	2	2	2	1	1	1	1	2	3	3	2	3	2	3	3	3	2	2	2	5	6	7	4	3	2	4	5	3	3
327.0	0	0	41	5	25000	1	3			1	2014	2		1	2018	6	4	5	6	6	6	6	2	1	7	1	6	4	4	4	4	4	4	1	4	4	3	1	1	8	8	9	2	4	3	4	3	3	4
328.0	1	1	56	3	5000	2	1	9		1	2016	4		0		4	4	1	5	1	5	2	2	2	1	1	2	2	4	4	3	2	3	2	3	3	3	2	4	2	5	8	3	4	3	3	4	3	4
329.0	1	0	56	6	15000	2	3			1	2014	4		0		7	2	2	5	4	3	4	8	1	1	8	1	3	3	3	2	4	4	3	4	4	2	1	1	0	5	6	4	3	3	5	5	5	4
330.0	0	1	58	6	20000	1	3			1	2014	5		0		7	7	7	7	3	7	6	7	1	1	2	1	4	4	4	2	4	4	4	2	3	2	2	2	5	5	7	2	4	3	4	5	5	3
331.0	1	0	34	4	4500	2	1			1	2018	1	大腿骨折，肺部切除	0		7	7	7	6	3	3	1	3	1	2	3	1	1	4	3	4	4	4	3	3	3	3	1	1	8	5	8	4	4	3	5	5	5	5
332.0	0	0	44	5	45000	1	3			1	2014	4		1	2018	3	6	2	3	7	6	6	6	1	9	7	8	2	3	2	2	3	4	3	3	3	3	2	3	10	10	10	4	4	4	4	3	3	5
333.0	1	0	55	7	30000	2	3			1	2014	11		0		7	2	2	8	2	1	1	1	1	1	9	3	1	3	3	3	4	4	3	2	3	3	2	3	7	8	10	4	3	4	3	5	5	4
334.0	0	1	65	6	40000	1	3			1	2014	11		0		7	1	3	7	2	7	6	6	6	1	5	4	4	4	3	3	3	4	2	3	3	3	1	3	0	5	5	4	4	3	4	4	5	5
335.0	0	1	47	5	60000	2	1			1	2014	4		0		6	6	7	8	5	8	8	8	4	1	9	9	1	4	4	4	4	4	2	4	4	3	2	1	4	6	8	4	5	3	3	5	5	4
336.0	1	0	51	4	35000	2	3			1	2014	4		1	2017	1	1	8	8	3	3	6	3	1	1	1	1	4	4	4	1	4	3	3	3	4	3	3	4	2	5	6	5	4	5	5	5	5	5
337.0	1	0	55	5	2000	1	1			1	2016	5		1	2017	1	1	1	1	1	8	1	8	9	1	1	9	1	1	4	4	2	1	1	4	4	1	1	1	8	10	10	1	3	1	4	1	1	5
338.0	1	0	63	2	8000	1	1			1	2016	2		0		6	6	2	2	2	7	2	2	1	2	1	2	3	3	2	3	4	4	2	2	3	3	3	4	2	5	8	5	2	5	5	5	5	2
339.0	1	1	65	5	15000	1	1	8		1	2017	9		0		1	1	6	7	3	8	7	2	1	2	1	1	3	3	2	2	2	3	2	4	4	2	2	3	4	9	10	4	2	3	5	5	4	2
340.0	0	1	57	6	5000	1	1			1	2016	9		0		7	7	2	1	1	4	1	6	1	2	1	1	4	4	4	2	3	4	2	3	2	4	2	3	2	4	7	3	2	2	4	4	5	4
341.0	0	0	64	3	10000	1	3			1	2014	9		0		7	6	1	1	1	5	1	8	1	1	1	1	4	3	4	1	1	1	4	1	4	4	3	4	2	2	2	4	4	5	3	5	5	5
342.0	1	1	40	3	10000	2	1			1	2014	1	慢性病	1	2018	6	2	5	5	6	3	6	3	1	1	3	6	3	3	4	3	4	4	2	4	3	2	2	2	4	5	7	4	4	4	3	4	4	4
343.0	1	1	57	3	20000	2	1			1	2014	2		1	2017	7	7	8	6	2	8	7	6	1	1	3	7	4	4	1	1	4	4	1	1	4	4	1	1	3	5	7	4	4	3	4	5	5	4
344.0	1	1	42	6	30000	2	1			1	2014	1	老人身体状况不佳，常年吃药	0		4	3	3	5	3	3	6	6	2	4	4	1	3	3	3	4	4	4	1	3	2	3	1	1	3	6	9	4	4	3	4	5	5	5
345.0	1	0	42	6	2000	1	10			1	2016	4		0		7	5	6	7	5	3	4	7	1	1	1	1	3	4	4	2	4	4	4	3	3	3	1	1	10	5	10	2	4	4	5	5	3	3
346.0	1	1	48	5	2500	1	1	9		1	2014	3		1	2018	7	6	6	5	2	2	5	4	3	7	6	9	2	3	2	4	2	4	2	4	4	2	2	1	5	7	8	5	5	5	3	5	5	4
347.0	1	1	57	5	15000	2	1			1	2014	1	结石，大肠糜烂	0		2	6	2	7	8	6	6	1	1	9	8	9	3	4	4	3	4	3	1	3	3	4	2	1	2	4	5	5	4	3	5	5	5	5
348.0	1	0	56	2	10000	2	1			1	2017	9		0		4	4	5	2	4	7	5	7	1	1	1	5	1	1	4	4	3	4	3	3	4	1	4	1	3	5	7	5	3	5	4	3	2	4
349.0	0	0	65	4	3000	1	1	3		1	2017	1	腰椎骨刺	0		4	7	1	6	1	8	1	6	1	1	1	1	4	4	4	4	4	4	4	2	2	4	1	1	4	7	9	5	3	3	5	3	4	4
350.0	0	0	62	7	10000	1	1			1	2016	9		1	2017	7	7	2	1	2	8	1	1	1	1	1	1	4	4	4	3	4	3	3	3	3	4	1	1	3	8	10	1	5	5	4	5	5	5
351.0	1	1	52	6	30000	2	1			1	2014	6		1	2017	2	2	5	5	6	4	4	4	1	6	5	1	4	4	4	3	3	3	3	2	3	3	2	3	2	3	6	4	3	4	4	4	4	4
352.0	1	0	40	2	40000	2	1			1	2014	1	意外受伤	1	2018	2	2	6	7	1	4	6	8	5	5	9	5	3	3	3	2	1	2	3	2	4	2	2	1	4	6	7	2	3	3	3	4	3	5
353.0	1	0	53	3	10000	1	1			1	2014	1	瘫痪	1	2017	4	4	7	7	3	6	2	7	1	2	2	9	1	4	4	4	3	3	2	4	4	2	4	4	3	6	7	4	5	4	5	5	4	4
354.0	0	0	59	4	18000	2	1			1	2014	1	肝硬化	1	2017	2	2	3	8	6	6	6	6	3	2	3	2	3	4	2	4	4	4	3	4	2	4	3	2	3	6	7	3	5	3	3	4	3	3
355.0	0	1	41	5	10000	1	1	10		1	2014	5		0		6	3	8	8	6	6	6	6	1	1	2	3	3	3	4	4	4	4	3	4	4	3	3	1	1	4	9	2	4	2	4	4	5	5
356.0	0	1	52	5	50000	3	1	3		1	2014	11		1	2018	2	2	4	7	3	3	6	7	1	1	3	4	1	2	4	3	3	4	1	4	3	1	1	1	3	5	7	2	4	2	4	4	4	4
357.0	1	0	53	1	20000	1	1			1	2018	13		1	2019	4	4	6	6	3	3	4	4	1	1	1	1	2	3	2	2	3	2	2	3	3	2	2	2	5	4	4	3	3	2	2	3	3	4
358.0	1	1	37	3	40000	2	3			1	2018	1	乳腺癌	0		6	3	7	7	7	6	6	6	8	9	8	8	4	4	3	4	4	3	3	4	4	3	2	1	8	7	9	3	4	4	4	4	4	5
359.0	1	1	45	3	5000	2	9			1	2014	3		0		7	5	2	1	2	3	2	2	2	2	3	6	3	1	2	2	2	3	4	4	3	3	3	3	7	5	5	4	2	4	4	5	5	2
360.0	0	1	57	5	40000	1	10			1	2016	4		0		3	2	2	3	2	2	2	3	9	1	2	1	4	2	2	3	3	3	3	4	4	2	2	3	2	4	6	4	4	2	4	5	2	4
361.0	1	1	50	3	10000	1	10			1	2014	10		1	2019	2	3	3	5	2	5	2	5	3	3	2	2	3	3	3	4	4	3	2	3	3	2	3	1	5	6	6	3	4	2	4	4	5	5
362.0	0	0	46	4	15000	2	1			1	2014	11		1	2018	5	5	8	8	5	5	7	7	1	1	1	1	3	4	4	3	4	4	2	4	4	3	2	1	2	5	8	4	5	2	4	5	4	4
363.0	1	0	54	4	8000	1	1	3		1	2014	2		1	2018	7	7	8	2	7	2	3	7	7	2	8	2	4	4	2	4	1	2	4	1	4	4	4	4	0	0	7	5	5	5	5	1	5	5
364.0	1	0	55	3	4000	2	1	9		1	2014	3		0		1	1	1	2	1	1	1	1	1	1	1	1	4	4	1	1	3	3	4	1	1	4	4	4	0	0	10	5	1	5	5	5	5	5
365.0	1	1	47	3	5000	1	1			1	2015	10		0		6	6	7	7	3	5	4	5	1	1	1	1	2	3	3	4	4	3	2	4	3	3	2	2	3	6	8	2	4	4	5	4	4	4
366.0	1	1	64	3	5000	1	1			1	2018	10		1	2019	3	3	2	2	2	2	2	3	1	2	1	1	3	4	3	3	4	3	3	2	2	3	3	3	4	5	6	4	2	4	3	4	5	4
367.0	0	1	65	5	8000	2	3			1	2017	10		0		5	4	5	5	2	3	3	3	2	2	2	1	3	4	3	3	3	3	3	2	3	3	3	2	5	6	8	2	4	3	4	4	4	4
368.0	0	1	65	5	5000	1	3			1	2017	2		0		4	5	4	5	6	6	6	7	2	2	2	1	2	3	3	4	4	4	2	4	3	4	2	1	3	5	5	4	5	5	3	3	4	3
369.0	1	1	65	4	0	1	9			1	2016	10		0		4	4	2	2	2	1	1	1	1	1	1	1	4	4	3	2	2	2	3	3	2	3	2	4	1	5	7	4	2	4	3	4	4	2
370.0	0	0	64	2	8000	1	1	7		1	2016	1	胃病	0		2	2	2	7	7	7	7	8	2	7	7	3	3	4	4	4	4	3	1	4	4	3	1	1	10	10	5	4	4	3	5	5	4	2
371.0	0	0	56	4	15000	1	1			1	2018	10		0		7	4	6	3	4	7	4	7	1	1	1	1	1	3	2	2	2	1	4	4	4	3	3	3	5	8	9	4	2	2	5	5	5	5
372.0	1	1	55	3	15000	2	3			1	2017	1	长期慢性病	1	2018	6	6	8	8	5	4	6	4	2	8	4	2	3	4	2	4	4	3	3	3	4	4	1	1	3	5	10	1	4	3	5	5	4	5
373.0	0	0	52	4	2000	3	3	5		1	2015	1	腰椎，还有冠心病	1	2018	1	1	5	5	6	4	2	5	4	5	5	4	4	4	4	2	3	2	3	3	2	4	1	1	0	2	4	1	4	3	3	1	3	1
374.0	1	1	46	3	4500	1	1			1	2017	2		1	2019	4	4	7	7	7	6	6	6	7	1	1	7	4	4	3	2	2	3	3	3	3	4	2	1	1	4	8	4	4	2	2	1	1	3
375.0	1	0	49	3	5000	2	3			1	2017	6		0		7	4	7	5	6	1	6	6	1	1	1	6	4	4	3	2	4	3	3	2	3	3	3	4	0	4	6	4	4	4	4	5	5	4
376.0	1	0	38	5	23000	2	1	2		1	2017	10		0		3	2	5	6	7	6	8	7	5	1	9	2	3	4	4	2	4	3	1	3	2	2	1	1	2	5	8	3	4	3	4	5	5	5
377.0	1	0	48	4	3000	2	2			1	2015	1	肺病	1	2017	4	4	6	5	5	6	5	5	1	1	1	7	3	3	4	4	4	4	1	4	4	3	2	1	2	3	6	2	3	4	5	5	5	5
378.0	0	1	37	5	30000	1	3			1	2017	13		0		4	4	6	6	6	6	5	7	9	9	9	9	4	4	3	3	4	3	2	4	4	3	3	3	0	1	2	3	3	3	5	5	5	5
379.0	0	1	38	4	30000	3	10			1	2017	4		0		3	1	3	7	1	5	1	1	1	1	7	7	3	3	3	4	4	4	3	4	2	3	3	1	5	5	2	4	4	4	5	5	5	5
380.0	1	0	42	4	3000	2	3			1	2017	10		0		2	2	1	1	1	1	3	1	1	1	2	1	4	4	4	4	4	4	1	2	3	2	1	1	0	1	5	5	5	5	5	5	5	5
381.0	0	1	57	6	50000	3	3			1	2014	1	糖尿病引起的并发症	0		6	6	1	1	2	6	1	1	8	1	9	7	4	3	3	2	4	4	1	4	4	3	3	3	4	4	2	1	4	1	4	4	4	1
382.0	1	0	61	1	3000	1	1			1	2014	2		0		1	1	8	6	7	5	7	7	7	7	7	4	4	3	4	2	3	2	3	4	2	2	3	4	5	10	10	5	3	5	3	5	5	4
383.0	1	0	62	5	3000	1	8			1	2015	9		1	2017	7	4	2	1	2	3	1	2	1	1	1	2	3	3	2	2	3	2	3	2	2	4	4	4	4	2	4	3	2	4	4	5	5	2
384.0	0	1	40	5	40000	2	10			1	2014	13		0		4	3	4	6	6	4	4	3	1	1	2	1	3	4	4	3	4	3	1	4	3	3	1	2	3	4	6	4	4	3	3	4	4	5
385.0	0	1	43	3	20000	1	3			1	2014	10		1	2017	7	4	7	7	4	5	4	4	1	1	1	1	1	4	1	3	3	4	3	3	3	3	1	2	2	7	8	4	4	4	4	5	5	5
386.0	0	0	52	5	20000	1	1			1	2014	11		1	2018	5	5	6	5	6	7	2	3	1	1	1	1	4	3	3	3	4	3	2	3	3	2	3	2	4	5	7	2	3	3	3	4	4	4
387.0	1	0	60	3	30000	1	1			1	2015	11		1	2018	2	2	3	3	7	7	6	6	2	2	2	1	4	3	2	3	3	4	3	4	3	2	2	2	3	5	5	4	3	4	3	4	4	4
388.0	0	0	50	5	2000	1	1			1	2018	10		0		7	7	8	8	2	3	2	3	1	1	4	2	4	4	4	4	4	4	3	4	4	2	1	1	3	5	8	2	4	4	4	5	5	5
389.0	0	1	46	4	10000	2	3			1	2014	4		1	2018	6	6	7	7	7	6	7	7	2	1	2	2	1	3	4	4	4	4	2	4	4	1	4	4	7	8	10	2	4	3	4	4	4	4
390.0	1	1	21	6	8000	4	10			1	2016	9		1	2018	6	4	8	8	6	1	5	1	1	1	6	1	3	3	4	4	4	3	2	3	4	2	1	1	2	5	8	2	3	3	5	4	4	5
391.0	0	1	40	4	10000	1	2			1	2013	11		1	2018	2	2	6	7	6	7	4	7	1	1	1	2	4	4	2	4	3	3	3	3	3	3	2	4	4	5	6	4	3	3	5	5	5	3
392.0	0	1	53	3	20000	1	3			1	2013	11		1	2018	7	7	7	4	6	3	6	2	2	1	2	3	4	4	3	3	3	2	3	2	3	3	3	3	0	1	5	4	2	2	3	5	4	3
393.0	0	1	48	4	20000	1	3	9		1	2014	4		1	2017	7	7	6	3	4	2	5	2	2	2	2	8	3	4	3	4	3	2	2	3	2	3	3	2	3	5	7	3	4	4	4	5	4	4
394.0	0	1	65	2	9000	1	1	9		1	2014	2		1	2018	7	7	2	6	3	6	5	6	3	4	3	2	4	3	3	4	3	3	3	2	3	3	3	2	4	6	8	4	2	4	3	3	4	2
395.0	0	1	65	3	60000	1	8			1	2014	1	肢体有伤	1	2018	7	6	2	6	2	2	2	6	1	1	2	2	4	3	3	2	2	4	2	3	4	2	3	3	3	6	6	4	3	4	5	5	5	4
396.0	0	0	61	5	2000	1	7			1	2016	4		1	2018	7	7	1	8	1	5	3	8	1	1	1	1	4	4	3	2	4	4	2	4	4	2	1	4	3	6	9	5	2	3	5	5	5	5
397.0	1	1	55	3	36000	2	9			1	2015	10		0		4	4	7	7	6	4	4	6	1	1	1	6	4	4	4	3	4	3	3	4	4	1	1	3	3	6	10	4	4	5	4	3	4	3
398.0	0	1	62	2	8000	1	2	8		1	2015	9		0		7	7	6	7	2	8	2	3	1	2	1	1	3	4	4	4	4	4	1	3	3	3	1	4	5	10	10	2	4	3	5	5	5	5
399.0	0	1	34	6	10000	1	1			1	2016	5		1	2017	2	2	2	2	3	2	3	6	2	1	2	2	3	3	4	3	2	2	2	4	4	3	3	3	1	6	10	4	4	2	4	4	4	4
400.0	1	1	63	2	20000	1	1			1	2016	9		1	2018	6	6	4	3	3	3	6	3	1	1	4	2	4	4	4	3	3	3	3	4	4	2	3	3	8	10	10	2	4	3	4	4	4	4
401.0	0	1	64	5	50000	1	10			1	2014	9		1	2018	6	6	2	2	2	5	2	5	1	1	2	1	3	3	4	3	3	2	3	3	3	3	3	2	4	6	7	2	3	3	4	4	4	3
402.0	0	1	52	6	10000	1	3			1	2017	1	子宫群切，肿瘤，脑溢血	1	2018	4	4	8	8	4	8	4	8	1	1	1	1	4	4	4	1	3	4	3	2	4	4	3	4	0	9	9	4	4	3	4	1	4	5
403.0	1	1	48	3	80000	2	2			1	2016	10		1	2017	7	7	8	8	5	7	8	7	1	7	9	9	1	1	4	4	4	4	4	4	4	2	3	1	2	5	6	4	5	4	5	5	5	5
404.0	1	1	54	1	1000	2	1			1	2014	10		0		4	4	1	8	1	6	1	6	1	1	1	1	3	3	4	1	4	4	3	4	3	3	1	4	2	5	4	4	3	5	5	5	5	5
405.0	1	0	45	3	20000	3	3			1	2014	4		1	2017	5	4	8	8	8	6	3	7	1	7	7	7	2	4	4	4	4	4	2	3	4	3	3	2	4	8	9	3	4	5	5	5	5	5
406.0	0	1	54	9	6000	2	1			1	2017	1	结石	0		1	1	1	7	7	2	1	2	1	1	7	1	3	4	3	1	4	1	3	3	1	3	4	3	4	5	6	4	5	5	5	5	5	2
407.0	1	1	33	3	10000	2	10			1	2017	6		0		1	1	1	1	1	1	1	1	1	1	1	1	2	3	1	4	4	1	1	3	4	2	1	1	3	4	8	3	2	3	3	5	5	5
408.0	0	1	65	1	1000	1	1			1	2014	9		1	2018	1	1	2	2	2	2	2	2	1	1	1	1	4	2	2	2	3	3	3	1	1	4	2	3	6	8	9	4	4	5	5	5	5	5
409.0	1	1	46	4	0	2	1			1	2017	1	肋骨断了	1	2018	7	7	4	8	2	5	3	1	1	1	1	2	4	4	2	2	3	3	2	2	3	4	4	3	6	5	7	5	3	2	4	5	5	4
410.0	1	1	65	3	0	1	1			1	2017	2		1	2018	7	7	3	2	3	8	3	8	1	1	1	1	4	4	3	3	4	4	2	3	3	3	3	2	0	5	6	3	3	4	5	5	4	5
411.0	1	1	44	4	1000	1	1			1	2014	1	身体	1	2018	1	1	2	2	3	3	1	1	1	1	1	2	4	3	3	3	4	4	3	4	3	3	3	3	5	7	8	2	2	3	3	3	3	4
412.0	0	1	41	4	15000	1	3			1	2014	10		1	2017	7	7	6	6	6	3	3	6	1	1	1	1	1	4	3	2	3	3	3	3	3	3	3	3	3	6	8	4	2	3	5	5	5	5
413.0	1	1	56	4	15000	1	3			1	2014	11		0		2	6	5	7	2	1	2	6	1	1	1	1	3	2	3	2	3	2	3	2	3	2	3	3	4	6	6	4	2	2	4	4	4	4
414.0	1	1	50	5	10000	1	1			1	2014	4		0		7	7	6	7	6	3	6	3	1	1	7	2	4	4	4	3	3	4	3	3	3	3	2	1	5	10	10	4	4	3	4	5	5	5
415.0	1	0	60	5	10000	3	1			1	2017	10		0		1	1	6	8	6	7	6	6	1	1	1	1	3	4	4	2	2	4	4	2	3	3	3	3	2	5	7	4	3	4	4	5	5	5
416.0	0	0	57	1	6000	1	9			1	2016	5		0		1	1	6	5	1	1	1	1	1	1	1	1	3	2	3	4	4	4	1	3	3	2	1	1	9	7	7	2	5	4	5	5	4	3
417.0	1	1	64	5	10000	1	1			1	2017	2		1	2017	1	1	1	1	1	2	1	1	2	1	1	1	4	4	2	2	2	2	4	1	2	4	3	4	3	0	0	5	1	5	5	5	5	2
418.0	0	0	44	4	20000	1	3			1	2016	1	心脏病	0		7	1	8	8	6	2	8	2	1	1	5	1	2	4	4	3	4	4	4	4	4	1	1	1	5	3	4	2	3	3	5	5	5	5
419.0	1	1	63	5	30000	1	1			1	2014	4		1	2018	4	4	2	2	2	7	8	7	7	1	3	3	1	2	4	4	3	3	2	4	4	1	1	1	6	8	9	2	3	3	4	4	5	4
420.0	0	1	65	5	10000	1	3			1	2014	9		1	2018	7	7	7	2	6	7	3	8	2	1	1	1	4	4	3	3	4	3	2	3	3	3	1	1	3	5	10	3	2	4	4	5	5	5
421.0	0	1	63	5	10000	1	8			1	2014	9		1	2018	5	5	3	3	3	6	5	2	1	1	4	6	2	1	2	3	4	3	2	4	4	3	2	2	3	5	8	4	4	3	4	5	3	4
422.0	1	1	48	1	2000	1	3			1	2014	9		0		2	1	1	1	2	7	1	2	2	1	6	7	1	1	4	4	3	2	3	4	4	1	1	2	7	5	8	2	4	4	5	5	5	5
423.0	0	0	63	5	1000	1	8			1	2014	9		1	2018	7	5	4	1	4	8	8	8	1	1	1	2	2	1	4	4	4	3	3	4	4	2	1	4	3	7	9	2	5	2	5	4	2	5
424.0	0	1	65	3	2000	1	3			1	2014	5		1	2018	7	7	1	4	2	7	2	7	1	1	1	2	1	2	3	2	2	4	4	4	4	2	2	2	2	5	7	2	3	3	4	5	4	4
425.0	0	1	60	2	3000	1	1			1	2014	9		1	2017	2	2	2	7	4	6	3	7	1	2	1	2	4	3	3	4	4	4	2	3	3	3	3	3	5	7	9	2	4	4	5	4	3	5
426.0	1	1	62	2	3000	1	1			1	2014	9		1	2017	2	2	1	1	1	3	1	2	2	7	6	7	3	4	2	3	3	4	2	3	3	2	1	1	4	7	7	4	2	4	3	3	4	4
427.0	0	0	64	4	9000	1	1			1	2014	9		1	2017	4	4	7	8	7	6	7	7	6	7	8	8	1	2	4	4	4	4	1	4	4	2	1	1	5	8	10	1	5	1	5	4	4	5
428.0	0	1	55	3	70000	1	1			1	2014	13		1	2018	6	5	2	8	2	6	5	6	3	6	2	2	4	4	3	3	3	4	2	2	3	4	2	2	4	7	8	2	4	4	4	5	5	3
429.0	1	1	41	4	50000	2	3			1	2014	2		1	2018	4	4	7	8	6	2	2	8	1	1	3	2	1	1	4	4	4	4	1	4	4	3	1	1	0	2	5	1	5	5	5	5	5	5
430.0	0	1	63	7	20000	1	1	9		1	2014	2		1	2018	7	7	2	5	2	7	2	7	8	1	7	7	2	4	4	4	3	3	2	4	4	2	4	1	10	10	8	5	3	3	4	5	3	5
431.0	0	0	45	4	5000	1	1			1	2014	1	残疾	1	2018	6	2	7	8	3	5	2	2	1	1	1	1	3	3	4	4	4	4	2	4	2	2	3	3	2	5	8	4	4	2	5	4	3	4
432.0	1	0	64	2	4000	1	1			1	2014	1	四级残疾；糖尿病	1	2018	6	2	6	2	4	3	4	3	1	1	1	1	2	2	4	2	2	2	3	4	4	2	2	3	2	5	5	4	4	4	4	3	3	4
433.0	0	1	56	3	20000	1	3			1	2014	1	结核	1	2017	6	5	7	7	7	5	7	2	2	1	2	2	4	4	2	4	4	4	4	2	3	4	3	3	4	6	8	4	2	3	4	4	4	4
434.0	0	1	43	5	100000	2	3			1	2014	1	肺气肿	1	2018	4	4	6	6	6	2	6	2	2	1	1	2	2	4	4	2	3	4	3	4	4	3	3	2	5	5	4	3	4	2	4	4	4	5
435.0	0	1	57	2	10000	1	3			1	2015	1	肺气肿	1	2017	6	6	2	5	2	2	3	2	1	1	1	2	4	4	3	2	3	3	3	2	2	4	2	3	5	6	7	4	2	3	5	5	4	2
436.0	1	1	60	5	10000	1	3			1	2016	7		1	2017	7	1	8	7	6	4	8	4	1	1	5	1	4	4	3	3	4	4	1	2	3	3	1	1	0	0	2	4	3	2	5	5	5	3
437.0	0	1	65	2	3500	1	8			1	2016	11		0		1	1	1	1	1	2	1	5	1	1	1	1	4	4	3	2	3	2	3	3	3	3	3	4	5	3	6	5	4	2	4	4	5	5
438.0	1	1	47	3	3000	2	10			1	2017	11		0		7	7	3	5	3	1	6	5	1	1	6	7	3	4	4	3	3	4	3	4	4	4	3	2	2	5	8	4	4	3	4	5	5	4
439.0	0	1	30	6	5000	1	1			1	2014	9		0		4	4	5	1	2	7	1	1	1	1	1	8	1	1	4	3	3	3	4	4	3	1	1	1	6	5	6	4	2	3	3	4	4	3
440.0	1	0	53	6	10000	1	1	2	3	1	2016	5		1	2018	1	1	6	7	4	6	6	1	8	1	8	9	3	3	4	3	4	3	2	4	3	2	3	4	5	4	5	5	1	3	5	5	5	4
441.0	0	1	65	1	8000	1	9			1	2014	9		1	2018	7	7	2	2	1	1	1	1	1	1	1	1	3	2	3	3	2	3	3	3	2	3	3	3	3	5	7	4	3	4	3	3	2	2
442.0	0	1	57	4	8000	1	1			1	2014	1	心脏病	0		2	6	1	1	2	2	2	1	1	2	2	2	4	4	4	2	4	4	4	2	2	4	3	4	3	5	7	4	5	4	4	4	5	5
443.0	0	1	59	9	30000	2	3			1	2014	1	糖尿病	1	2018	2	2	7	8	1	1	2	2	1	1	1	1	3	4	3	3	4	4	3	3	4	3	1	1	2	6	8	5	5	5	5	5	5	5
444.0	0	0	46	4	15000	1	3			1	2016	4		1	2017	6	6	6	3	3	2	2	2	1	7	1	1	3	4	3	2	2	2	3	2	1	4	3	3	0	0	0	4	2	4	3	5	5	5
445.0	0	0	58	2	40000	1	1			1	2014	7		0		2	2	6	2	2	1	4	3	1	1	1	5	4	4	4	2	3	4	2	4	2	3	3	1	9	9	5	3	3	4	4	4	4	2
446.0	1	1	40	3	10000	2	1			1	2014	2		1	2017	1	1	1	1	1	1	1	1	1	2	1	1	3	4	2	4	4	4	2	4	4	2	1	1	3	5	8	3	4	2	4	4	5	5
447.0	1	1	48	2	30000	1	1	9		1	2017	2		1	2018	1	1	2	3	2	7	4	7	2	1	3	2	4	3	4	3	4	3	2	2	3	3	2	2	3	5	5	4	2	3	5	4	4	2
448.0	1	1	45	4	40000	1	1	9		1	2016	4		1	2018	1	1	7	3	7	7	6	7	1	1	2	2	1	2	2	4	3	3	2	3	3	2	3	2	3	3	5	4	2	4	3	5	4	4
449.0	1	0	56	3	10000	1	1			1	2014	2		1	2018	3	3	2	3	2	2	3	2	1	1	2	2	4	4	3	2	3	2	3	2	2	3	3	3	3	6	8	2	4	3	4	4	4	4
450.0	1	1	55	3	50000	1	1			1	2015	5		1	2017	6	6	7	7	7	7	7	7	2	1	2	2	4	4	4	4	4	4	3	2	2	4	4	2	2	5	10	2	4	2	4	4	4	4
451.0	1	1	61	3	20000	1	1	9		1	2015	2		1	2018	3	3	2	3	2	3	2	3	2	1	2	2	4	4	2	2	4	4	4	3	3	4	4	3	3	5	7	4	2	2	2	4	4	3
452.0	1	1	64	1	7200	1	9			1	2014	2		1	2018	6	5	2	2	3	2	3	6	1	1	2	2	2	2	2	3	2	3	3	4	3	2	2	2	6	7	7	4	3	4	2	4	4	2
453.0	1	0	38	3	10000	1	1			1	2018	2		0		6	6	2	1	2	1	2	3	1	1	2	2	4	4	2	2	3	3	3	2	2	3	1	3	4	6	8	4	2	3	4	4	4	4
454.0	1	1	52	5	14000	1	1			1	2014	2		1	2017	1	1	3	5	2	4	3	3	1	1	2	1	3	4	3	3	4	4	2	3	3	2	1	2	4	6	8	2	3	4	4	4	4	4
455.0	1	1	56	8	20000	1	1			1	2014	10		1	2017	2	2	7	2	7	7	7	3	1	1	2	1	2	3	2	4	4	4	1	4	4	1	1	1	3	6	8	2	4	2	5	5	4	4
456.0	1	0	51	6	20000	2	1			1	2016	11		1	2018	7	7	6	7	2	7	2	1	1	1	1	1	4	4	1	2	2	4	3	1	2	4	1	3	1	3	5	5	4	5	5	5	5	4
457.0	1	1	61	1	2000	1	1			1	2016	10		0		7	7	6	1	2	8	2	1	1	1	1	1	3	1	3	4	2	3	1	4	4	3	3	1	5	9	9	5	4	2	1	5	5	5
458.0	1	1	34	4	20000	1	3			1	2017	6		0		7	7	6	8	6	5	6	6	1	1	1	1	4	4	4	4	4	3	4	3	3	3	3	3	1	5	8	3	4	5	5	5	5	5
459.0	1	1	50	4	50000	1	1	3		1	2016	11		1	2018	7	7	6	7	6	2	6	6	1	1	1	1	1	2	4	4	4	4	2	3	3	2	1	1	2	4	7	1	2	4	3	5	5	5
460.0	0	1	63	5	15000	1	3			1	2017	1	癌症	0		7	6	1	2	2	4	1	8	1	1	4	1	4	4	3	1	3	2	3	4	4	1	1	3	4	5	7	4	3	2	5	5	5	4
461.0	1	1	60	1	0	1	10			1	2015	10		1	2017	6	6	5	2	2	7	6	3	1	2	1	7	4	3	3	3	3	2	3	3	3	3	3	3	0	0	0	4	2	4	2	4	4	2
462.0	0	1	53	3	10000	2	1			1	2017	1	糖尿病	0		1	1	4	6	3	3	2	3	2	3	1	2	3	3	3	2	2	3	4	4	4	2	1	3	7	5	10	3	3	3	4	5	5	5
463.0	1	1	64	7	3000	1	1			1	2014	1	颈椎病；腿	0		7	7	1	1	1	6	1	7	1	1	1	1	4	3	2	2	4	2	2	3	2	3	4	2	1	0	0	2	4	3	5	5	3	3
464.0	1	1	53	1	0	1	10			1	2015	2		1	2017	2	2	3	2	2	2	2	2	1	1	1	1	4	3	3	2	2	3	3	3	3	3	3	3	5	5	5	4	3	1	2	4	3	2
465.0	1	1	65	5	2000	1	1	8	9	1	2016	1	脑溢血	1	2018	7	7	2	2	1	1	1	1	1	1	1	1	3	4	3	2	4	3	4	2	2	4	1	2	3	4	5	4	2	4	5	5	2	3
466.0	1	1	41	5	20000	1	1			1	2016	9		1	2018	7	2	3	6	6	6	6	6	3	2	3	1	4	4	4	4	4	4	4	4	4	3	1	1	5	5	8	3	4	3	4	4	4	4
467.0	1	1	51	5	7000	2	1			1	2017	1	肺结核	0		7	7	8	2	6	5	8	8	1	1	1	1	4	2	4	4	4	4	3	2	4	3	1	3	0	2	8	2	5	5	5	5	5	5
468.0	1	1	64	7	4000	1	1			1	2014	2		0		6	7	1	1	1	2	1	1	1	1	1	1	4	4	3	3	4	4	3	2	2	3	1	2	0	0	0	5	1	3	2	5	5	1
469.0	1	1	53	5	10000	2	3			1	2014	2		0		4	1	8	8	8	6	1	7	1	9	7	1	3	4	1	1	4	4	2	4	4	2	2	4	6	4	4	5	4	5	4	5	5	5
470.0	1	1	65	3	8000	1	1	7	9	1	2018	2		0		7	7	8	8	6	4	1	1	1	1	1	1	4	4	4	1	1	4	2	1	1	4	4	4	10	5	5	5	4	5	3	5	5	3
471.0	0	1	29	4	60000	4	1	2	3	1	2014	9		0		6	6	8	3	3	3	5	5	1	1	1	3	3	4	3	3	4	4	2	4	4	3	3	2	2	7	10	3	3	3	4	5	4	5
472.0	0	1	56	4	6000	3	1			1	2018	11		0		7	7	8	8	7	7	6	8	9	9	8	8	4	4	4	3	4	4	1	2	4	3	1	1	5	5	7	2	3	5	4	5	5	5
473.0	0	0	58	5	30000	1	1			1	2018	10		0		7	7	6	6	2	5	1	6	1	1	1	1	3	3	4	3	3	3	2	3	3	3	3	2	1	5	8	2	4	3	5	5	4	5
474.0	1	0	37	4	40000	2	10			1	2016	10		0		5	3	8	7	7	6	6	6	1	2	2	1	2	4	4	3	4	3	2	4	3	2	1	1	5	3	8	4	4	3	4	5	5	5
475.0	1	1	38	4	30000	3	1			1	2017	2		1	2018	2	2	8	8	8	8	8	8	1	6	9	9	3	4	4	4	4	4	1	4	4	1	1	1	0	6	9	3	5	5	5	5	5	5
476.0	0	1	42	5	20000	1	3			1	2016	9		0		1	1	5	5	5	6	6	5	1	6	6	6	1	4	3	1	4	3	3	3	4	1	3	3	2	6	9	1	4	2	4	4	4	4
477.0	0	1	32	6	40000	1	10			1	2017	1	手残疾；心脏病	1	2017	3	3	3	2	3	1	2	1	1	1	2	3	4	4	4	2	4	3	3	4	4	3	3	4	2	5	6	4	3	3	3	4	5	3
478.0	1	0	30	4	40000	1	9			1	2014	10		0		7	7	8	8	2	6	1	5	1	1	6	1	3	4	4	3	3	3	3	4	4	3	2	2	3	5	8	3	3	4	5	5	5	5
479.0	1	1	51	4	50000	2	2			1	2017	1	糖尿病	1	2018	4	4	5	5	5	3	5	5	5	1	1	1	3	3	3	3	3	3	3	3	3	3	3	3	5	6	9	3	3	3	3	5	5	5
480.0	1	0	35	6	50000	2	10			1	2017	9		1	2018	1	1	8	8	8	1	5	6	1	1	5	7	3	4	4	2	4	2	2	4	4	2	1	3	6	1	9	3	2	3	5	5	5	5
481.0	0	0	47	4	30000	2	3			1	2017	1	腿病，腰病	1	2018	6	4	7	7	7	6	6	3	1	4	1	6	2	4	4	4	4	4	1	4	4	3	1	1	2	5	10	2	5	4	5	5	2	5
482.0	1	1	64	6	5000	1	1			1	2017	10		0		2	2	8	1	6	6	2	2	1	8	1	7	3	4	4	4	3	2	3	3	2	3	1	1	3	5	7	4	4	4	5	3	4	5
483.0	0	0	53	4	30000	1	3			1	2015	1	腰断	1	2019	2	2	2	6	2	3	2	2	1	1	1	1	4	4	4	2	3	3	3	3	2	3	3	3	8	5	8	4	2	4	4	4	4	4
484.0	1	1	63	5	5000	1	1	2		1	2014	1	食道癌	1	2018	7	7	8	5	2	8	5	8	1	1	1	1	1	1	4	4	4	4	1	4	4	2	1	1	10	10	10	1	5	1	5	5	1	5
485.0	0	0	64	3	4000	1	1	3		1	2014	9		1	2018	4	7	3	3	2	2	1	1	1	1	1	1	1	4	4	3	4	4	3	4	4	3	3	3	4	4	5	4	2	3	5	5	5	3
486.0	0	1	49	5	10000	1	3			1	2015	1	身体残疾；眼盲	0		7	7	1	1	1	7	1	1	1	1	1	1	2	2	4	1	4	4	4	4	4	1	1	4	5	5	5	5	4	5	5	5	5	5
487.0	0	1	50	6	25000	2	1	3		1	2014	1	脑溢血	1	2018	1	1	8	8	7	1	7	8	1	1	1	1	3	3	4	3	4	4	4	4	4	3	3	1	2	5	10	4	5	5	5	5	5	5
488.0	0	1	48	4	8000	1	1			1	2014	1	胆囊结石	1	2018	7	1	7	1	5	7	1	6	1	1	1	1	4	4	3	3	4	3	4	3	4	3	1	1	3	5	6	4	4	3	5	5	5	5
489.0	0	1	39	4	20000	1	1	3		1	2014	2		0		6	6	2	7	4	1	1	3	1	1	1	1	4	4	4	4	4	4	1	4	4	2	1	1	4	7	10	4	4	4	4	5	5	5
490.0	1	0	40	5	20000	2	1	9		1	2016	5		1	2017	1	1	8	7	7	4	5	6	3	4	8	8	3	4	3	2	3	3	4	3	2	3	1	2	5	3	8	2	3	2	3	4	5	4
491.0	1	1	51	3	20000	2	1	9		1	2016	1	哮喘	0		6	7	1	6	2	1	1	1	1	2	1	1	4	4	2	1	3	3	2	1	3	3	1	1	1	2	4	5	4	5	3	5	5	3
492.0	1	1	61	3	8000	1	1			1	2014	1	肾结石，膜炎	0		5	5	2	3	2	3	6	6	1	2	2	1	1	2	4	4	4	4	2	2	2	4	2	1	4	7	8	4	4	5	4	4	4	4
493.0	1	1	40	3	10000	1	1			1	2014	9		0		7	7	8	8	8	6	7	7	1	2	1	2	3	4	4	4	4	4	1	4	4	2	1	1	4	9	10	2	4	3	5	4	4	5
494.0	1	0	65	2	5000	1	1	9		1	2014	1	坐骨神经病；糖尿病；骨质增生	0		1	1	2	1	4	2	1	2	1	1	1	1	3	3	2	3	3	4	3	4	4	2	2	2	4	6	8	4	4	5	3	4	4	2
495.0	1	0	53	2	5000	2	9			1	2014	2		1	2018	4	4	2	1	1	2	1	3	1	1	1	1	4	1	3	2	1	1	4	4	3	2	3	3	1	4	4	5	2	5	5	5	5	2
496.0	1	1	43	5	30000	1	3			1	2016	11		0		2	2	8	8	5	7	5	7	1	1	1	2	2	3	4	4	3	3	3	4	4	3	3	1	5	7	8	1	4	1	3	1	5	5
497.0	1	1	48	2	8000	1	1	8	9	1	2014	1	眼疾	1	2017	6	7	2	2	2	7	3	7	1	2	1	2	1	3	3	4	2	3	3	3	3	3	2	3	4	8	8	4	2	4	4	5	5	2
498.0	0	0	63	2	15000	1	1	8	9	1	2014	1	膝关节换了，糖尿病，冠心病	1	2017	7	7	7	6	7	7	7	8	2	1	4	2	1	2	4	4	4	4	2	4	4	2	1	1	7	8	6	1	4	2	5	5	4	5
499.0	1	1	50	1	5000	1	1	9		1	2014	1	肺炎	0		6	6	6	6	7	8	7	8	7	8	8	6	1	2	4	4	4	4	1	4	4	2	1	1	6	6	6	1	4	4	5	4	4	5
500.0	1	1	65	2	8200	2	1			1	2014	1	腰间盘突出	1	2017	6	6	2	6	6	6	6	6	7	4	4	4	3	4	4	4	4	4	3	3	3	3	2	1	7	8	9	2	4	2	4	5	5	5
501.0	0	1	38	4	50000	2	10			1	2015	8		1	2017	6	6	5	5	5	5	5	5	5	7	3	4	2	2	4	4	3	3	1	4	4	2	1	1	4	7	9	2	4	3	4	4	4	4
502.0	1	1	65	2	5000	1	1			1	2014	9		1	2017	6	6	7	7	7	7	7	7	2	2	5	2	4	4	4	4	4	4	3	4	4	4	1	2	5	7	9	4	3	5	4	4	4	4
503.0	0	0	46	4	75000	1	3			1	2017	10		1	2018	6	2	3	7	4	7	7	7	1	1	1	1	3	4	4	3	4	3	3	3	4	3	1	1	5	10	10	1	5	5	4	5	5	5
504.0	0	1	61	4	30000	1	8			1	2014	1	食道癌	1	2017	6	6	7	2	7	7	7	2	2	1	4	2	3	3	4	3	4	4	3	4	4	3	3	3	7	8	9	2	4	3	4	4	4	4
505.0	1	1	45	3	10000	2	10			1	2014	4		1	2017	6	6	5	5	5	2	2	1	1	1	1	2	3	3	4	2	3	2	4	2	2	3	1	4	0	2	2	4	4	3	5	5	4	5
506.0	0	1	62	4	30000	1	1	8		1	2014	1	慢性病	1	2018	6	6	7	5	6	2	6	7	1	1	4	2	4	2	4	3	4	4	1	4	2	1	1	2	6	10	10	2	4	4	4	4	4	4
507.0	0	1	28	5	60000	2	3			1	2014	5		1	2017	1	1	5	6	7	1	6	6	3	1	8	1	1	3	4	3	4	3	1	4	4	3	2	1	5	8	10	2	3	3	4	5	5	5
508.0	0	1	25	3	5000	2	1	3	9	1	2014	1	动手术	1	2018	6	6	8	8	8	7	7	8	9	9	9	9	3	3	4	4	4	4	4	4	4	4	1	1	3	5	10	3	4	2	5	5	5	5
509.0	1	1	57	5	20000	2	1			1	2014	9		0		5	5	4	4	4	3	3	3	1	2	2	2	2	1	4	4	4	4	1	4	4	1	1	1	4	6	7	1	4	4	4	4	3	5
510.0	0	1	48	4	15000	1	1			1	2014	10		0		6	6	2	7	2	2	2	2	1	1	1	1	2	4	3	4	4	4	1	4	4	1	1	1	4	6	8	3	4	4	4	4	3	4
511.0	1	0	46	3	20000	1	3			1	2014	1	各种多重身体疾病	1	2017	7	7	8	8	7	7	5	3	1	1	1	1	4	2	4	4	3	4	1	4	3	2	1	4	1	5	8	2	2	2	4	4	4	5
512.0	0	0	37	7	20000	1	1	3		1	2015	4		1	2017	7	6	6	8	6	2	2	2	1	1	1	1	3	4	4	3	3	3	4	4	3	4	1	1	2	5	6	4	4	4	4	5	5	5
513.0	0	1	31	6	50000	2	1	10		1	2016	6		1	2017	6	6	6	8	5	1	2	3	2	2	2	2	3	4	4	3	3	4	3	4	3	3	3	3	2	5	8	2	4	4	5	5	5	5
514.0	1	0	65	5	18000	1	3			1	2016	1	胸膜炎	0		4	4	6	7	2	3	2	6	1	1	5	1	1	3	4	3	4	2	3	2	3	3	1	1	4	5	6	4	3	3	3	5	5	2
515.0	1	1	43	6	8000	1	9			1	2014	2		1	2017	5	5	5	8	8	5	5	5	1	1	1	1	2	3	4	3	4	4	1	4	4	3	3	2	4	7	8	5	4	5	3	2	4	4
516.0	0	0	63	3	0	1	1			1	2017	9		0		7	7	1	1	2	2	1	8	1	1	1	1	4	4	3	3	4	4	1	4	3	2	2	3	0	0	0	4	4	3	5	4	4	3
517.0	0	0	53	4	20000	1	1			1	2018	1	胃；脑梗塞；高血压	0		4	4	2	3	2	7	1	7	1	1	5	4	4	4	2	2	4	3	3	2	4	3	1	3	7	5	4	4	2	2	4	5	5	3
518.0	0	0	50	4	5000	1	1			1	2017	4		0		4	4	1	1	1	1	1	1	1	1	1	1	3	4	2	2	2	2	2	2	2	4	3	3	0	2	3	5	3	4	3	5	4	2
519.0	1	0	45	3	4000	1	1			1	2017	9		0		1	1	6	8	5	8	6	8	1	1	1	7	4	4	4	4	4	4	4	2	3	4	1	1	5	0	5	4	3	3	5	5	5	5
520.0	0	0	65	5	10000	1	1	3		1	2014	1	哮喘	0		7	7	3	6	2	7	3	2	3	1	1	1	2	3	4	3	4	4	2	4	4	2	1	2	3	5	5	4	5	3	5	5	5	5
521.0	1	0	46	4	10000	3	1	9		1	2017	9		1	2018	5	5	5	6	6	5	5	3	4	1	4	2	3	3	4	4	4	4	3	3	2	4	2	1	1	3	5	3	3	3	4	4	5	5
522.0	1	0	51	4	10000	2	1	9	10	1	2017	1	慢性消耗性疾病	0		3	4	3	7	7	2	2	2	1	1	1	1	3	3	3	3	4	3	2	4	4	3	2	2	0	2	5	3	4	4	3	4	5	5
523.0	0	0	39	5	8000	2	1			1	2014	11		1	2019	7	6	4	5	4	4	3	3	1	1	1	1	1	4	4	1	3	3	3	3	4	3	1	1	0	3	6	5	4	5	5	5	5	2
524.0	0	1	42	4	10000	1	1			1	2014	1	心脏病；囊肿；肝癌；瘫痪	1	2017	2	2	7	7	2	1	2	2	1	1	1	2	4	4	4	2	2	3	3	2	2	3	1	1	5	0	5	4	1	3	4	5	5	5
525.0	1	1	65	5	15000	1	1			1	2017	10		0		6	6	2	1	4	1	7	1	1	1	1	1	4	4	3	1	4	4	4	4	2	1	4	4	5	5	8	4	2	3	2	4	5	5
526.0	1	1	42	3	5000	1	3			1	2017	1	胆结石；胰腺癌	1	2019	2	2	5	6	1	2	1	1	1	1	1	1	3	4	4	3	3	3	4	3	2	3	3	3	2	4	4	4	4	4	4	4	5	4
527.0	1	0	55	1	2000	1	10			1	2017	2		0		4	4	3	4	1	8	1	1	1	1	1	1	4	4	4	3	2	4	3	4	4	4	4	4	0	0	0	5	3	5	5	5	5	4
528.0	1	0	49	2	10000	1	1			1	2014	9		0		6	6	2	3	2	5	3	2	2	2	8	8	1	3	4	3	4	3	3	4	4	2	1	1	4	7	8	4	4	3	4	5	5	4
529.0	0	0	55	4	12000	1	1			1	2014	9		0		5	5	3	7	3	4	7	7	7	8	8	7	3	3	3	3	3	4	2	2	3	3	1	1	5	5	7	2	4	3	4	4	5	5
530.0	0	0	61	4	6000	1	9			1	2016	1	风湿，每月药品开销大	0		2	2	2	2	2	6	2	3	2	1	2	2	4	4	2	2	4	4	2	3	3	2	1	1	8	5	7	4	3	4	4	4	4	3
531.0	1	0	48	3	8000	2	1			1	2014	2		0		2	1	4	7	6	5	6	7	2	2	2	2	1	4	4	4	4	4	2	4	4	1	1	1	4	5	10	2	4	3	5	5	4	3
532.0	1	1	65	3	15000	1	1			1	2014	9		0		3	3	4	6	3	5	5	6	1	2	2	2	3	4	4	4	4	4	2	4	3	2	1	1	5	7	8	2	4	4	5	4	4	4
533.0	0	1	39	5	5000	1	3			1	2014	12		0		2	2	7	8	6	5	4	3	8	9	8	8	3	4	4	3	4	3	4	2	2	4	3	2	3	5	6	4	3	4	5	4	5	5
534.0	1	1	57	3	2000	2	3			1	2015	8		0		1	1	8	7	7	6	7	4	1	1	1	1	1	2	4	4	4	4	4	4	4	1	3	3	5	10	10	1	4	2	5	5	5	5
535.0	1	0	55	7	5500	2	1			1	2015	3		0		2	2	5	4	6	4	4	5	2	2	1	2	3	4	4	3	4	3	2	3	3	3	2	2	3	5	6	2	2	4	4	4	4	4
536.0	0	1	42	4	2000	1	10			1	2016	1	孩子出事，用于治疗	0		4	4	7	2	4	3	6	2	2	2	2	2	2	3	3	3	4	3	2	4	3	2	2	2	8	5	6	4	2	4	4	4	4	3
537.0	1	0	61	1	1500	2	9			1	2017	13		0		7	7	8	8	8	7	8	7	2	2	3	2	1	1	4	4	4	4	1	4	4	1	1	1	8	10	10	1	5	4	5	5	5	5
538.0	0	0	57	6	15000	1	3	9		1	2015	9		0		7	6	7	6	7	3	6	4	1	2	2	1	4	4	2	3	4	3	3	4	4	3	3	3	7	9	10	4	2	4	4	5	4	2
539.0	1	0	48	4	3000	2	1	9		1	2014	1	精神病	0		7	7	7	6	7	2	6	7	1	2	1	2	3	4	4	4	4	4	1	2	3	3	3	4	4	4	3	2	4	4	5	5	5	4
540.0	1	1	56	3	7000	1	1	9		1	2018	1	腰病等	0		7	7	5	2	2	2	2	2	2	1	2	2	4	4	4	4	4	2	3	3	3	3	3	3	5	2	0	4	4	4	4	2	4	5
541.0	1	1	56	4	20000	2	3	9		1	2014	1	各种病	0		6	3	7	6	4	7	6	7	2	2	2	2	4	4	4	3	4	4	3	4	3	1	1	3	2	4	8	2	4	4	4	5	4	5
542.0	0	0	61	3	30000	1	3	9		1	2017	1	孙子有心脏病；老人长了瘤子胞块	0		7	6	2	2	4	2	2	2	9	8	7	8	3	4	2	3	2	2	2	2	2	4	2	3	3	3	2	5	2	4	3	5	2	2
543.0	0	0	58	5	8000	1	1	9		1	2015	1	高血压等	0		6	6	8	7	7	2	5	6	1	1	5	6	4	4	4	4	4	4	3	4	4	2	1	3	5	4	2	3	3	3	3	3	3	4
544.0	1	0	61	4	24000	2	9	10		1	2014	1	精神病	0		2	2	5	6	5	7	4	2	8	8	2	7	2	4	4	4	4	4	2	2	2	2	2	2	5	7	7	2	4	3	4	3	4	4
545.0	0	1	61	4	10000	2	1			1	2014	4		0		6	6	8	8	6	1	6	6	4	1	7	7	3	3	4	3	3	3	2	4	4	2	2	2	2	5	8	2	4	4	4	5	5	5
546.0	1	1	45	3	1900	2	8			1	2014	4		0		4	4	5	8	5	5	5	5	6	2	2	2	1	3	4	4	3	4	2	4	3	3	2	2	5	9	10	1	5	4	4	4	5	5
547.0	0	0	65	4	30000	1	8			1	2014	4		0		6	2	3	7	3	6	3	3	8	2	3	2	3	3	4	4	4	3	3	4	4	3	2	1	5	10	10	5	5	4	4	5	4	4
548.0	0	0	55	3	7900	1	9			1	2014	1	心血管，冠心病	0		6	6	2	5	2	2	3	2	2	1	1	2	4	3	3	2	2	3	2	2	3	4	3	3	3	5	5	3	2	4	3	4	4	2
549.0	1	1	33	2	20000	1	3	9		1	2014	9		0		6	6	1	8	5	3	4	4	3	4	4	5	3	4	4	2	4	4	3	2	2	3	3	3	5	5	7	2	4	3	4	5	5	5
550.0	1	0	63	7	30000	1	1			1	2014	3		1	2018	6	6	5	8	5	8	6	8	1	1	1	9	4	1	4	4	3	4	4	4	4	3	1	1	2	4	5	3	4	3	5	5	5	5
551.0	1	1	56	4	20000	1	1	3		1	2014	2		1	2017	7	7	8	7	6	8	8	8	1	1	1	1	3	3	4	4	3	4	4	1	4	2	1	1	3	5	8	4	5	4	5	5	5	5
552.0	0	1	28	3	20000	1	1			1	2017	2		0		1	1	8	7	6	3	8	1	1	1	9	3	1	1	4	4	4	4	4	4	4	3	1	2	4	5	8	4	3	5	5	5	5	5
553.0	0	0	55	3	10000	1	1	2		1	2014	1	甲状腺肿瘤	1	2017	7	7	2	5	2	2	1	2	1	2	1	1	4	4	2	2	2	3	4	2	3	4	3	2	7	5	4	4	3	4	5	5	5	3
554.0	1	0	59	3	10000	2	1			1	2014	3		0		6	6	7	8	7	7	7	7	2	1	7	8	4	4	4	4	4	4	4	3	4	4	2	1	3	6	8	4	5	1	5	5	5	4
555.0	0	0	58	4	25000	1	1	3		1	2015	1	做手术	0		7	2	1	6	1	1	1	1	1	1	3	2	1	4	2	3	3	4	3	3	3	1	3	1	1	4	5	4	4	3	3	5	5	4
556.0	1	1	48	5	25000	2	3	9		1	2014	1	风湿；残疾	0		6	6	3	5	5	3	6	5	1	1	1	1	1	3	4	3	2	3	2	1	3	4	1	3	1	1	4	3	4	4	3	4	4	5
557.0	1	0	59	4	40000	3	1	3		1	2014	2		1	2018	4	4	6	7	2	2	2	1	1	1	7	6	2	1	4	2	3	4	3	4	2	2	2	4	3	5	6	4	2	4	4	5	5	2
558.0	0	0	52	5	30000	1	3			1	2014	13		1	2017	7	1	6	5	1	2	2	2	1	2	1	1	4	4	3	2	2	3	3	2	3	4	4	4	0	0	1	3	3	5	3	5	4	2
559.0	1	0	49	3	18000	2	9	10		1	2017	10		0		2	2	6	7	6	2	2	1	1	8	2	1	3	3	4	4	4	4	2	4	4	3	1	1	8	3	8	2	3	3	5	5	5	3
560.0	0	1	47	4	30000	2	3			1	2014	10		0		7	1	7	7	6	5	7	5	6	8	8	6	4	4	4	3	4	4	3	3	4	3	2	3	1	2	2	4	5	3	5	5	4	4
561.0	1	0	50	4	20000	1	1	3		1	2018	11		0		4	1	8	8	8	2	8	7	1	1	7	7	3	4	3	3	4	4	1	4	4	4	1	2	4	5	9	1	5	4	5	5	5	5
562.0	1	1	36	2	10000	2	1	9		1	2016	1	肿瘤	0		1	1	7	6	4	3	3	3	2	2	4	2	3	4	4	3	4	3	3	3	2	4	3	3	3	6	8	4	3	4	3	4	4	4
563.0	0	0	62	2	4000	1	1			1	2014	1	冠心病	0		6	6	2	2	2	3	2	6	1	2	1	1	4	4	2	2	2	2	4	2	2	4	3	3	4	10	7	4	2	3	2	5	5	2
564.0	1	0	34	4	30000	2	1			1	2014	1	母亲常年疾病	1	2019	7	7	6	6	5	1	3	5	1	1	1	1	4	4	3	3	4	4	3	3	2	3	1	1	2	5	8	3	2	4	4	5	5	5
565.0	1	0	47	2	40000	1	1			1	2014	10		1	2018	6	6	7	6	8	7	7	6	2	2	3	2	3	3	4	4	4	4	2	4	4	2	2	2	5	7	9	4	4	2	5	5	5	5
566.0	0	0	29	5	18000	4	10			1	2016	1		0		6	6	5	5	5	3	5	3	1	1	4	5	1	2	3	3	4	4	2	4	4	2	2	2	3	5	9	2	4	3	3	4	4	4
567.0	1	0	54	1	2500	1	1			1	2016	1	残疾	0		5	4	4	7	2	3	2	4	2	4	4	6	1	1	4	4	4	4	1	4	4	2	1	1	3	5	9	2	4	2	5	5	5	5
568.0	1	0	45	3	30000	1	1	3		1	2014	2		1	2017	7	7	8	8	7	6	6	7	1	2	1	1	3	4	4	4	4	4	1	3	4	2	1	1	8	5	5	1	5	3	5	5	5	5
[truncated: 79 more columns]
